# Supplementary material for: Group 13 ion coordination to pyridyl breaks the reduction potential vs. hydricity scaling relationship for dihydropyridinates
Source: Chem Sci. 2023 Nov 16;14(47):13944–50. doi: 10.1039/d3sc03806h (PMC10699567; doi:10.1039/d3sc03806h)
Supplement: SC-014-D3SC03806H-s002 [file SC-014-D3SC03806H-s002.cif]

# Electronic Supplementary Material (ESI) for Chemical Science.
# This journal is © The Royal Society of Chemistry 2023

####################################################################### 
# 
# This file contains crystal structure data downloaded from the 
# Cambridge Structural Database (CSD) hosted by the Cambridge 
# Crystallographic Data Centre (CCDC).
# 
# Full information about CCDC data access policies and citation 
# guidelines are available at http://www.ccdc.cam.ac.uk/access/V1 
# 
# Audit and citation data items may have been added by the CCDC. 
# Please retain this information to preserve the provenance of 
# this file and to allow appropriate attribution of the data. 
# 
#######################################################################

data_LP66FMI
_database_code_depnum_ccdc_archive 'CCDC 2278349'
loop_
_audit_author_name
_audit_author_address
'James C Fettinger'
;University of California, Davis
United States of America
;
_audit_update_record             
;
2023-06-30 deposited with the CCDC.	2023-11-16 downloaded from the CCDC.
;

_audit_creation_method           SHELXL-2018/3
_shelx_SHELXL_version_number     2018/3
_chemical_name_systematic        ?
_chemical_name_common            ?
_chemical_melting_point          ?
_chemical_formula_moiety         'C28 H44 Cl2 Ga N5'
_chemical_formula_sum            'C28 H44 Cl2 Ga N5'
_chemical_formula_weight         591.30

loop_
_atom_type_symbol
_atom_type_description
_atom_type_scat_dispersion_real
_atom_type_scat_dispersion_imag
_atom_type_scat_source
C C 0.0181 0.0091 'International Tables Vol C Tables 4.2.6.8 and 6.1.1.4'
H H 0.0000 0.0000 'International Tables Vol C Tables 4.2.6.8 and 6.1.1.4'
Cl Cl 0.3639 0.7018 'International Tables Vol C Tables 4.2.6.8 and 6.1.1.4'
Ga Ga -1.2846 0.7763 'International Tables Vol C Tables 4.2.6.8 and 6.1.1.4'
N N 0.0311 0.0180 'International Tables Vol C Tables 4.2.6.8 and 6.1.1.4'

_space_group_crystal_system      monoclinic
_space_group_IT_number           14
_space_group_name_H-M_alt        'P 21/n'
_space_group_name_Hall           '-P 2yn'

_shelx_space_group_comment       
; 
The symmetry employed for this shelxl refinement is uniquely defined 
by the following loop, which should always be used as a source of 
symmetry information in preference to the above space-group names. 
They are only intended as comments. 
;

loop_
_space_group_symop_operation_xyz
'x, y, z'
'-x+1/2, y+1/2, -z+1/2'
'-x, -y, -z'
'x-1/2, -y-1/2, z-1/2'

_cell_length_a                   12.1606(3)
_cell_length_b                   15.1860(4)
_cell_length_c                   16.3042(4)
_cell_angle_alpha                90
_cell_angle_beta                 90.4970(13)
_cell_angle_gamma                90
_cell_volume                     3010.80(13)
_cell_formula_units_Z            4
_cell_measurement_temperature    100(2)
_cell_measurement_reflns_used    9885
_cell_measurement_theta_min      4.56
_cell_measurement_theta_max      72.38

_exptl_crystal_description       Plate
_exptl_crystal_colour            Colorless
_exptl_crystal_density_meas      ?
_exptl_crystal_density_method    ?
_exptl_crystal_density_diffrn    1.304
_exptl_crystal_F_000             1248
_exptl_transmission_factor_min   ?
_exptl_transmission_factor_max   ?
_exptl_crystal_size_max          0.385
_exptl_crystal_size_mid          0.174
_exptl_crystal_size_min          0.066
_exptl_absorpt_coefficient_mu    3.066
_shelx_estimated_absorpt_T_min   0.385
_shelx_estimated_absorpt_T_max   0.823
_exptl_absorpt_correction_type   Multi-scan
_exptl_absorpt_correction_T_min  0.5309
_exptl_absorpt_correction_T_max  0.6457
_exptl_absorpt_process_details   'SADABS 2016/2 (Sheldrick, 2016)'
_exptl_absorpt_special_details   ?
_diffrn_ambient_temperature      100(2)
_diffrn_radiation_wavelength     1.54178
_diffrn_radiation_type           CuK\a
_diffrn_source                   ?
_diffrn_measurement_device_type  'Bruker Photon2 CMOS'
_diffrn_measurement_method       '\f and \w scans'
_diffrn_detector_area_resol_mean ?
_diffrn_reflns_number            16451
_diffrn_reflns_av_unetI/netI     0.0313
_diffrn_reflns_av_R_equivalents  0.0303
_diffrn_reflns_limit_h_min       -14
_diffrn_reflns_limit_h_max       15
_diffrn_reflns_limit_k_min       -18
_diffrn_reflns_limit_k_max       18
_diffrn_reflns_limit_l_min       -20
_diffrn_reflns_limit_l_max       20
_diffrn_reflns_theta_min         3.978
_diffrn_reflns_theta_max         72.372
_diffrn_reflns_theta_full        67.679
_diffrn_measured_fraction_theta_max 0.993
_diffrn_measured_fraction_theta_full 0.995
_diffrn_reflns_Laue_measured_fraction_max 0.993
_diffrn_reflns_Laue_measured_fraction_full 0.995
_diffrn_reflns_point_group_measured_fraction_max 0.993
_diffrn_reflns_point_group_measured_fraction_full 0.995
_reflns_number_total             5910
_reflns_number_gt                5063
_reflns_threshold_expression     'I > 2\s(I)'
_reflns_Friedel_coverage         0.000
_reflns_Friedel_fraction_max     .
_reflns_Friedel_fraction_full    .

_reflns_special_details          
; 
 Reflections were merged by SHELXL according to the crystal 
 class for the calculation of statistics and refinement. 
  
 _reflns_Friedel_fraction is defined as the number of unique 
 Friedel pairs measured divided by the number that would be 
 possible theoretically, ignoring centric projections and 
 systematic absences. 
;

_computing_data_collection       'Apex3 (2019.11-0) (Bruker, 2019)'
_computing_cell_refinement       'SAINT (8.38a) (Bruker, 2017)'
_computing_data_reduction        'SAINT (8.38a) (Bruker, 2017)'
_computing_structure_solution    'SHELXT (Sheldrick, 2014)'
_computing_structure_refinement  'SHELXL-2018/3 (Sheldrick, 2018)'
_computing_molecular_graphics    'Bruker SHELXTL'
_computing_publication_material  'Bruker SHELXTL'
_refine_special_details          
;
18 August, 2021 JF3052 Cu  (LP66, LP2-200))

A colorless plate with approximate orthogonal dimensions 0.066 x 0.174 x
0.385mm3 was placed and optically centered on the Bruker(1) Venture Dual
source Kappa Photon2 diffractometer at -173 deg C(100K).  Indexing of the unit
cell used a random set of reflections collected from three series of 0.5 deg
wide omega-scans, 10 seconds per frame, and 30 frames per series that were
well distributed in reciprocal space. Data were collected [CuKa] with 0.5 deg
wide scans, variable time per frame dependent upon detector 2theta angle and
varying phi and omega angles such that nearly all unique reflections were
collected at least once. The crystal to detector distance was 6.50cm, thus
providing a complete sphere of data to 2thetamax= 144.74 deg.


Structural determination and Refinement:

All crystallographic calculations were performed on a Surface Pro7 with Intel
i7-1065G7 at 1.30GHz with four cores, eight processors and 16GB of extended
memory. Data collected were corrected for Lorentz and polarization effects
with Saint(1) and absorption using Blessing's method and merged as
incorporated with the program Sadabs(2,3). The SHELXTL(4) program package was
implemented to determine the probable space group and set up the initial
files. System symmetry, systematic absences and intensity statistics
indicated the non- standard centrosymmetric monoclinic space group P21/n (no.
14). The structure was determined by direct methods with nearly all non-
hydrogen atoms being located directly for the molecule using the program
XT(5). The structure was refined with XL(6). The 25271 data collected were
merged, based upon identical indices to 16451 data, then merged for least
squares refinement to 5910 unique data [R(int)=0.0303]. All non-hydrogen
atoms were refined anisotropically. All hydrogen atoms were idealized
throughout the final refinement stage. The atoms comprising the center of the
molecule, namely N3, C4, C5, C6, C7, C8 and C19 were found to possess large
amounts of anisotropy so were treated as a plane in two orientations, found
to be 50:50, with the associated restraints applied.  The final structure was
refined to convergence with R(F)=4.63%, wR(F2)=11.07%, GOF=1.038 for all 5910
unique reflections [R(F)=3.99, wR(F2)=10.50% for those 5063 data with Fo >
4sigma(Fo)]. The final difference-Fourier map was featureless indicating that
the structure is both correct and complete.  An empirical correction for
extinction was found to be less than 2sigma and therefore not applied.

References:

1.	Bruker (2019) APEX3 (Version 2019.0) and (2016) SAINT (Version 8.37a).
Bruker AXS Inc., Madison, Wisconsin, USA. 2.	An Empirical Correction for
Absorption Anisotropy, Blessing, R. H. (1995). Acta Cryst., A51, 33-38.

3.	Sheldrick, G.M., SADABS (2016) Version 2016/2, 'Siemens Area Detector
Absorption Correction' Universitat Gottingen: Gottingen, Germany.

4.	Sheldrick, G.M., (2002). SHELXTL. Version 6.1. Bruker AXS Inc., Madison,
Wisconsin, USA.

5.	Sheldrick, G. M., (2014) SHELXT, Universitat Gottingen: Gottingen,
Germany.  Structure determination program. Private communication.

6.	Sheldrick, G. M., (2017). SHELXL2017/1. Universitat Gottingen: Gottingen,
Germany.

James C. Fettinger, PhD, UC Davis, USA


Acknowledgment:  We thank the National Science Foundation (Grant CHE-1531193)
for the Dual Source X-ray diffractometer.


;
_refine_ls_structure_factor_coef Fsqd
_refine_ls_matrix_type           full
_refine_ls_weighting_scheme      calc
_refine_ls_weighting_details     
'w=1/[\s^2^(Fo^2^)+(0.0609P)^2^+1.7793P] where P=(Fo^2^+2Fc^2^)/3'
_atom_sites_solution_primary     dual
_atom_sites_solution_secondary   ?
_atom_sites_solution_hydrogens   geom
_refine_ls_hydrogen_treatment    constr
_refine_ls_extinction_method     none
_refine_ls_extinction_coef       .
_refine_ls_number_reflns         5910
_refine_ls_number_parameters     375
_refine_ls_number_restraints     57
_refine_ls_R_factor_all          0.0473
_refine_ls_R_factor_gt           0.0399
_refine_ls_wR_factor_ref         0.1107
_refine_ls_wR_factor_gt          0.1048
_refine_ls_goodness_of_fit_ref   1.038
_refine_ls_restrained_S_all      1.119
_refine_ls_shift/su_max          0.001
_refine_ls_shift/su_mean         0.000

loop_
_atom_site_label
_atom_site_type_symbol
_atom_site_fract_x
_atom_site_fract_y
_atom_site_fract_z
_atom_site_U_iso_or_equiv
_atom_site_adp_type
_atom_site_occupancy
_atom_site_site_symmetry_order
_atom_site_calc_flag
_atom_site_refinement_flags_posn
_atom_site_refinement_flags_adp
_atom_site_refinement_flags_occupancy
_atom_site_disorder_assembly
_atom_site_disorder_group
Ga1 Ga 0.60892(2) 0.25696(2) 0.47244(2) 0.02766(10) Uani 1 1 d . . . . .
Cl1 Cl 0.72887(5) 0.32312(4) 0.55342(4) 0.04117(15) Uani 1 1 d . . . . .
Cl2 Cl 0.69174(5) 0.18460(4) 0.37373(4) 0.04109(16) Uani 1 1 d . . . . .
N1 N 0.63901(17) 0.07724(14) 0.58110(13) 0.0335(4) Uani 1 1 d . . . . .
N2 N 0.58156(16) 0.14548(13) 0.54843(12) 0.0301(4) Uani 1 1 d . . . . .
N4 N 0.56670(16) 0.37194(13) 0.40611(12) 0.0283(4) Uani 1 1 d . . . . .
N5 N 0.61924(16) 0.44143(13) 0.37227(12) 0.0313(4) Uani 1 1 d . . . . .
C1 C 0.5696(2) 0.01676(17) 0.61311(14) 0.0330(5) Uani 1 1 d . . . . .
C2 C 0.4635(2) 0.04755(16) 0.60026(14) 0.0305(5) Uani 1 1 d . . . . .
H2 H 0.396984 0.019630 0.615845 0.037 Uiso 1 1 calc R U . . .
C3 C 0.47448(18) 0.12784(15) 0.55979(13) 0.0279(4) Uani 1 1 d D . . . .
N3 N 0.45385(16) 0.25981(13) 0.48529(12) 0.0313(4) Uani 0.5 1 d . . P A 1
C4 C 0.3993(8) 0.1963(6) 0.5327(4) 0.0299(5) Uani 0.5 1 d D . P A 1
C5 C 0.2912(7) 0.2059(4) 0.5537(3) 0.0231(13) Uani 0.5 1 d D U P A 1
H5 H 0.259412 0.161601 0.587164 0.028 Uiso 0.5 1 calc R U P A 1
C6 C 0.2187(3) 0.2819(3) 0.5275(2) 0.0220(7) Uani 0.5 1 d D U P A 1
H6 H 0.195303 0.312307 0.578817 0.026 Uiso 0.5 1 calc R U P A 1
C7 C 0.2864(5) 0.3478(4) 0.4796(3) 0.0238(11) Uani 0.5 1 d D U P A 1
H7 H 0.251207 0.400185 0.461334 0.029 Uiso 0.5 1 calc R U P A 1
C8 C 0.389(2) 0.3372(14) 0.4622(8) 0.028(2) Uani 0.5 1 d D . P A 1
N3B N 0.45385(16) 0.25981(13) 0.48529(12) 0.0313(4) Uani 0.5 1 d . . P A 2
C4B C 0.4001(8) 0.1937(6) 0.5249(4) 0.0299(5) Uani 0.5 1 d D . P A 2
C5B C 0.2875(7) 0.1862(5) 0.5288(4) 0.0321(16) Uani 0.5 1 d D U P A 2
H5B H 0.256203 0.140703 0.561072 0.039 Uiso 0.5 1 calc R U P A 2
C6B C 0.2120(4) 0.2491(3) 0.4827(3) 0.0364(10) Uani 0.5 1 d D U P A 2
H6B H 0.185867 0.215969 0.433205 0.044 Uiso 0.5 1 calc R U P A 2
C7B C 0.2808(6) 0.3246(4) 0.4502(4) 0.0365(15) Uani 0.5 1 d D U P A 2
H7B H 0.243907 0.374680 0.428455 0.044 Uiso 0.5 1 calc R U P A 2
C8B C 0.396(2) 0.3241(13) 0.4507(8) 0.028(2) Uani 0.5 1 d D . P A 2
C9 C 0.46173(19) 0.39572(16) 0.41674(13) 0.0292(5) Uani 1 1 d D . . . .
C10 C 0.4464(2) 0.48220(16) 0.38897(14) 0.0322(5) Uani 1 1 d . . . . .
H10 H 0.380033 0.515191 0.389271 0.039 Uiso 1 1 calc R U . . .
C11 C 0.5480(2) 0.50965(16) 0.36099(14) 0.0314(5) Uani 1 1 d . . . . .
C12 C 0.7618(2) 0.0863(2) 0.58237(18) 0.0436(6) Uani 1 1 d . . . . .
H12 H 0.777245 0.143009 0.553555 0.052 Uiso 1 1 calc R U . . .
C13 C 0.8047(2) 0.0988(2) 0.6682(2) 0.0482(7) Uani 1 1 d . . . . .
H13A H 0.763594 0.146211 0.694921 0.072 Uiso 1 1 calc R U . . .
H13B H 0.882815 0.114416 0.666523 0.072 Uiso 1 1 calc R U . . .
H13C H 0.795558 0.044079 0.699233 0.072 Uiso 1 1 calc R U . . .
C14 C 0.8149(2) 0.0167(2) 0.5314(2) 0.0483(7) Uani 1 1 d . . . . .
H14A H 0.795942 -0.041480 0.552931 0.072 Uiso 1 1 calc R U . . .
H14B H 0.894929 0.024413 0.533150 0.072 Uiso 1 1 calc R U . . .
H14C H 0.788749 0.021724 0.474527 0.072 Uiso 1 1 calc R U . . .
C15 C 0.6061(2) -0.06816(18) 0.65206(16) 0.0393(6) Uani 1 1 d . . . . .
H15A H 0.687332 -0.068193 0.656217 0.047 Uiso 1 1 calc R U . . .
H15B H 0.584280 -0.117500 0.615707 0.047 Uiso 1 1 calc R U . . .
C16 C 0.5587(2) -0.08465(18) 0.73761(16) 0.0400(6) Uani 1 1 d . . . . .
H16 H 0.477087 -0.077029 0.734461 0.048 Uiso 1 1 calc R U . . .
C17 C 0.6037(3) -0.0212(2) 0.80082(17) 0.0468(7) Uani 1 1 d . . . . .
H17A H 0.569541 -0.032860 0.853932 0.070 Uiso 1 1 calc R U . . .
H17B H 0.587257 0.039343 0.783784 0.070 Uiso 1 1 calc R U . . .
H17C H 0.683513 -0.028775 0.805739 0.070 Uiso 1 1 calc R U . . .
C18 C 0.5833(3) -0.1802(2) 0.7617(2) 0.0560(8) Uani 1 1 d . . . . .
H18A H 0.663051 -0.189715 0.762253 0.084 Uiso 1 1 calc R U . . .
H18B H 0.548729 -0.220076 0.721957 0.084 Uiso 1 1 calc R U . . .
H18C H 0.554019 -0.191859 0.816480 0.084 Uiso 1 1 calc R U . . .
C19 C 0.1133(3) 0.2531(3) 0.4830(3) 0.0294(8) Uani 0.5 1 d D U P A 1
H19 H 0.130073 0.224620 0.429188 0.035 Uiso 0.5 1 calc R U P A 1
C19B C 0.1097(4) 0.2743(3) 0.5286(3) 0.0380(9) Uani 0.5 1 d D U P A 2
H19B H 0.127220 0.302986 0.582309 0.046 Uiso 0.5 1 calc R U P A 2
C20 C 0.0439(2) 0.1903(2) 0.5393(2) 0.0489(7) Uani 1 1 d D . . . .
H20A H -0.023196 0.172382 0.510064 0.073 Uiso 0.5 1 calc R U P A 1
H20B H 0.087531 0.137974 0.553057 0.073 Uiso 0.5 1 calc R U P A 1
H20C H 0.024294 0.221382 0.589724 0.073 Uiso 0.5 1 calc R U P A 1
H20D H -0.023841 0.203333 0.568980 0.073 Uiso 0.5 1 calc R U P A 2
H20E H 0.025446 0.165778 0.485278 0.073 Uiso 0.5 1 calc R U P A 2
H20F H 0.087727 0.147444 0.570445 0.073 Uiso 0.5 1 calc R U P A 2
C21 C 0.0395(2) 0.3354(2) 0.4713(2) 0.0546(8) Uani 1 1 d D . . . .
H21A H -0.028621 0.318512 0.442834 0.082 Uiso 0.5 1 calc R U P A 1
H21B H 0.021827 0.360371 0.525005 0.082 Uiso 0.5 1 calc R U P A 1
H21C H 0.078579 0.379413 0.438607 0.082 Uiso 0.5 1 calc R U P A 1
H21D H -0.027823 0.352931 0.499583 0.082 Uiso 0.5 1 calc R U P A 2
H21E H 0.082199 0.388020 0.457484 0.082 Uiso 0.5 1 calc R U P A 2
H21F H 0.020163 0.303594 0.420888 0.082 Uiso 0.5 1 calc R U P A 2
C22 C 0.5788(2) 0.59853(17) 0.32794(17) 0.0396(6) Uani 1 1 d . . . . .
H22A H 0.651619 0.594298 0.301613 0.047 Uiso 1 1 calc R U . . .
H22B H 0.585437 0.640463 0.374216 0.047 Uiso 1 1 calc R U . . .
C23 C 0.4956(2) 0.63489(19) 0.26555(17) 0.0410(6) Uani 1 1 d . . . . .
H23 H 0.419231 0.626148 0.286303 0.049 Uiso 1 1 calc R U . . .
C24 C 0.5101(3) 0.5840(2) 0.1843(2) 0.0582(8) Uani 1 1 d . . . . .
H24A H 0.451014 0.600092 0.145896 0.087 Uiso 1 1 calc R U . . .
H24B H 0.507275 0.520522 0.195055 0.087 Uiso 1 1 calc R U . . .
H24C H 0.581349 0.598982 0.160298 0.087 Uiso 1 1 calc R U . . .
C25 C 0.5161(3) 0.73251(19) 0.25066(19) 0.0522(8) Uani 1 1 d . . . . .
H25A H 0.512467 0.764363 0.302845 0.078 Uiso 1 1 calc R U . . .
H25B H 0.460022 0.755539 0.212857 0.078 Uiso 1 1 calc R U . . .
H25C H 0.589094 0.740444 0.226712 0.078 Uiso 1 1 calc R U . . .
C26 C 0.7352(2) 0.42729(19) 0.3478(2) 0.0451(7) Uani 1 1 d . . . . .
H26 H 0.756144 0.367933 0.369362 0.054 Uiso 1 1 calc R U . . .
C27 C 0.8122(3) 0.4926(2) 0.3897(4) 0.0824(15) Uani 1 1 d . . . . .
H27A H 0.798584 0.551806 0.367893 0.124 Uiso 1 1 calc R U . . .
H27B H 0.888659 0.475844 0.379212 0.124 Uiso 1 1 calc R U . . .
H27C H 0.799065 0.492267 0.448883 0.124 Uiso 1 1 calc R U . . .
C28 C 0.7437(3) 0.4211(3) 0.2555(2) 0.0686(11) Uani 1 1 d . . . . .
H28A H 0.692353 0.376384 0.235028 0.103 Uiso 1 1 calc R U . . .
H28B H 0.818922 0.404782 0.240714 0.103 Uiso 1 1 calc R U . . .
H28C H 0.725405 0.478289 0.231054 0.103 Uiso 1 1 calc R U . . .

loop_
_atom_site_aniso_label
_atom_site_aniso_U_11
_atom_site_aniso_U_22
_atom_site_aniso_U_33
_atom_site_aniso_U_23
_atom_site_aniso_U_13
_atom_site_aniso_U_12
Ga1 0.02077(15) 0.03056(16) 0.03174(16) 0.00349(10) 0.00477(11) 0.00190(10)
Cl1 0.0340(3) 0.0377(3) 0.0515(3) 0.0032(3) -0.0102(3) -0.0009(2)
Cl2 0.0421(3) 0.0352(3) 0.0464(3) 0.0025(2) 0.0214(3) 0.0058(2)
N1 0.0268(10) 0.0391(11) 0.0348(10) 0.0046(8) 0.0030(8) 0.0066(8)
N2 0.0250(9) 0.0342(10) 0.0313(9) 0.0053(8) 0.0029(7) 0.0025(7)
N4 0.0250(9) 0.0296(9) 0.0304(9) 0.0025(7) 0.0046(7) -0.0006(7)
N5 0.0274(10) 0.0321(10) 0.0345(10) 0.0035(8) 0.0040(8) -0.0047(8)
C1 0.0379(12) 0.0358(12) 0.0254(11) 0.0021(9) 0.0062(9) 0.0071(10)
C2 0.0323(11) 0.0331(11) 0.0262(10) 0.0022(9) 0.0070(9) 0.0018(9)
C3 0.0260(10) 0.0334(11) 0.0242(10) 0.0014(8) 0.0056(8) 0.0006(9)
N3 0.0219(9) 0.0361(10) 0.0359(10) 0.0099(8) 0.0069(8) 0.0033(7)
C4 0.0262(11) 0.0371(13) 0.0265(14) 0.0059(10) 0.0041(11) 0.0018(9)
C5 0.022(2) 0.029(3) 0.018(3) -0.001(2) 0.005(2) -0.001(2)
C6 0.0216(17) 0.0272(19) 0.0173(17) -0.0018(14) 0.0069(15) 0.0023(15)
C7 0.025(2) 0.026(3) 0.020(3) 0.003(2) 0.004(2) 0.0051(19)
C8 0.023(3) 0.034(5) 0.028(3) 0.006(2) 0.010(3) 0.009(5)
N3B 0.0219(9) 0.0361(10) 0.0359(10) 0.0099(8) 0.0069(8) 0.0033(7)
C4B 0.0262(11) 0.0371(13) 0.0265(14) 0.0059(10) 0.0041(11) 0.0018(9)
C5B 0.029(3) 0.039(4) 0.028(4) 0.002(3) 0.008(3) 0.002(3)
C6B 0.029(2) 0.043(2) 0.038(2) 0.0034(18) 0.0039(19) 0.0008(18)
C7B 0.030(3) 0.044(4) 0.036(4) 0.008(3) 0.006(3) 0.006(3)
C8B 0.023(3) 0.034(5) 0.028(3) 0.006(2) 0.010(3) 0.009(5)
C9 0.0257(10) 0.0364(12) 0.0256(10) 0.0045(9) 0.0028(8) 0.0023(9)
C10 0.0297(11) 0.0361(12) 0.0309(11) 0.0044(9) 0.0003(9) 0.0033(9)
C11 0.0330(12) 0.0326(12) 0.0287(11) 0.0003(9) -0.0027(9) -0.0036(9)
C12 0.0277(12) 0.0539(16) 0.0491(15) 0.0012(12) 0.0011(11) 0.0081(11)
C13 0.0384(14) 0.0487(16) 0.0575(17) -0.0061(13) 0.0017(13) -0.0052(12)
C14 0.0353(13) 0.0548(17) 0.0550(17) 0.0019(13) 0.0083(12) 0.0049(12)
C15 0.0478(15) 0.0372(13) 0.0329(12) 0.0030(10) 0.0044(11) 0.0118(11)
C16 0.0452(14) 0.0409(14) 0.0339(12) 0.0076(10) 0.0013(11) -0.0003(11)
C17 0.0553(17) 0.0518(16) 0.0334(13) 0.0011(11) 0.0028(12) 0.0066(13)
C18 0.078(2) 0.0445(16) 0.0449(16) 0.0129(13) -0.0051(15) 0.0012(15)
C19 0.0237(17) 0.036(2) 0.028(2) -0.0045(17) 0.0087(18) 0.0044(15)
C19B 0.0319(18) 0.044(2) 0.039(2) -0.0012(19) 0.0093(19) 0.0034(17)
C20 0.0313(13) 0.0462(16) 0.0694(19) 0.0055(14) 0.0053(13) -0.0035(11)
C21 0.0244(12) 0.0548(17) 0.085(2) 0.0175(16) -0.0007(13) 0.0031(12)
C22 0.0427(14) 0.0326(12) 0.0433(14) 0.0036(10) -0.0066(11) -0.0068(10)
C23 0.0398(14) 0.0426(14) 0.0407(13) 0.0135(11) -0.0010(11) -0.0055(11)
C24 0.080(2) 0.0472(17) 0.0468(16) 0.0044(13) -0.0133(16) -0.0136(16)
C25 0.080(2) 0.0372(14) 0.0393(14) 0.0051(11) -0.0012(14) 0.0064(14)
C26 0.0290(12) 0.0371(13) 0.0694(19) 0.0082(13) 0.0132(12) -0.0018(10)
C27 0.0339(16) 0.0466(18) 0.166(5) 0.012(2) -0.022(2) -0.0046(13)
C28 0.064(2) 0.074(2) 0.069(2) 0.0270(18) 0.0392(18) 0.0264(18)

_geom_special_details            
; 
 All esds (except the esd in the dihedral angle between two l.s. planes) 
 are estimated using the full covariance matrix.  The cell esds are taken 
 into account individually in the estimation of esds in distances, angles 
 and torsion angles; correlations between esds in cell parameters are only 
 used when they are defined by crystal symmetry.  An approximate (isotropic) 
 treatment of cell esds is used for estimating esds involving l.s. planes. 
;

loop_
_geom_bond_atom_site_label_1
_geom_bond_atom_site_label_2
_geom_bond_distance
_geom_bond_site_symmetry_2
_geom_bond_publ_flag
Ga1 N3B 1.900(2) . ?
Ga1 N3 1.900(2) . ?
Ga1 N4 2.115(2) . ?
Ga1 N2 2.126(2) . ?
Ga1 Cl2 2.2001(6) . ?
Ga1 Cl1 2.2016(7) . ?
N1 C1 1.355(3) . ?
N1 N2 1.356(3) . ?
N1 C12 1.499(3) . ?
N2 C3 1.344(3) . ?
N4 C9 1.339(3) . ?
N4 N5 1.354(3) . ?
N5 C11 1.362(3) . ?
N5 C26 1.484(3) . ?
C1 C2 1.386(3) . ?
C1 C15 1.503(3) . ?
C2 C3 1.393(3) . ?
C2 H2 0.9500 . ?
C3 C4 1.451(6) . ?
C3 C4B 1.460(6) . ?
N3 C4 1.406(12) . ?
N3 C8 1.46(3) . ?
C4 C5 1.369(6) . ?
C5 C6 1.511(6) . ?
C5 H5 0.9500 . ?
C6 C7 1.517(5) . ?
C6 C19 1.531(5) . ?
C6 H6 1.0000 . ?
C7 C8 1.29(3) . ?
C7 H7 0.9500 . ?
C8 C9 1.461(6) . ?
N3B C8B 1.33(3) . ?
N3B C4B 1.363(12) . ?
C4B C5B 1.377(6) . ?
C5B C6B 1.518(6) . ?
C5B H5B 0.9500 . ?
C6B C19B 1.507(6) . ?
C6B C7B 1.518(6) . ?
C6B H6B 1.0000 . ?
C7B C8B 1.40(3) . ?
C7B H7B 0.9500 . ?
C8B C9 1.460(6) . ?
C9 C10 1.401(3) . ?
C10 C11 1.385(3) . ?
C10 H10 0.9500 . ?
C11 C22 1.502(3) . ?
C12 C14 1.494(4) . ?
C12 C13 1.501(4) . ?
C12 H12 1.0000 . ?
C13 H13A 0.9800 . ?
C13 H13B 0.9800 . ?
C13 H13C 0.9800 . ?
C14 H14A 0.9800 . ?
C14 H14B 0.9800 . ?
C14 H14C 0.9800 . ?
C15 C16 1.534(4) . ?
C15 H15A 0.9900 . ?
C15 H15B 0.9900 . ?
C16 C17 1.510(4) . ?
C16 C18 1.532(4) . ?
C16 H16 1.0000 . ?
C17 H17A 0.9800 . ?
C17 H17B 0.9800 . ?
C17 H17C 0.9800 . ?
C18 H18A 0.9800 . ?
C18 H18B 0.9800 . ?
C18 H18C 0.9800 . ?
C19 C21 1.550(5) . ?
C19 C20 1.574(5) . ?
C19 H19 1.0000 . ?
C19B C20 1.516(5) . ?
C19B C21 1.565(5) . ?
C19B H19B 1.0000 . ?
C20 H20A 0.9800 . ?
C20 H20B 0.9800 . ?
C20 H20C 0.9800 . ?
C20 H20D 0.9800 . ?
C20 H20E 0.9800 . ?
C20 H20F 0.9800 . ?
C21 H21A 0.9800 . ?
C21 H21B 0.9800 . ?
C21 H21C 0.9800 . ?
C21 H21D 0.9800 . ?
C21 H21E 0.9800 . ?
C21 H21F 0.9800 . ?
C22 C23 1.531(4) . ?
C22 H22A 0.9900 . ?
C22 H22B 0.9900 . ?
C23 C25 1.523(4) . ?
C23 C24 1.546(4) . ?
C23 H23 1.0000 . ?
C24 H24A 0.9800 . ?
C24 H24B 0.9800 . ?
C24 H24C 0.9800 . ?
C25 H25A 0.9800 . ?
C25 H25B 0.9800 . ?
C25 H25C 0.9800 . ?
C26 C28 1.511(5) . ?
C26 C27 1.523(5) . ?
C26 H26 1.0000 . ?
C27 H27A 0.9800 . ?
C27 H27B 0.9800 . ?
C27 H27C 0.9800 . ?
C28 H28A 0.9800 . ?
C28 H28B 0.9800 . ?
C28 H28C 0.9800 . ?

loop_
_geom_angle_atom_site_label_1
_geom_angle_atom_site_label_2
_geom_angle_atom_site_label_3
_geom_angle
_geom_angle_site_symmetry_1
_geom_angle_site_symmetry_3
_geom_angle_publ_flag
N3B Ga1 N4 78.51(8) . . ?
N3 Ga1 N4 78.51(8) . . ?
N3B Ga1 N2 78.07(8) . . ?
N3 Ga1 N2 78.07(8) . . ?
N4 Ga1 N2 156.50(7) . . ?
N3B Ga1 Cl2 123.59(7) . . ?
N3 Ga1 Cl2 123.59(7) . . ?
N4 Ga1 Cl2 98.56(6) . . ?
N2 Ga1 Cl2 95.94(6) . . ?
N3B Ga1 Cl1 125.22(7) . . ?
N3 Ga1 Cl1 125.22(7) . . ?
N4 Ga1 Cl1 94.97(6) . . ?
N2 Ga1 Cl1 96.90(6) . . ?
Cl2 Ga1 Cl1 111.19(3) . . ?
C1 N1 N2 110.41(19) . . ?
C1 N1 C12 132.9(2) . . ?
N2 N1 C12 116.4(2) . . ?
C3 N2 N1 106.86(19) . . ?
C3 N2 Ga1 113.32(15) . . ?
N1 N2 Ga1 139.00(15) . . ?
C9 N4 N5 107.23(19) . . ?
C9 N4 Ga1 112.58(15) . . ?
N5 N4 Ga1 137.62(15) . . ?
N4 N5 C11 110.25(19) . . ?
N4 N5 C26 116.7(2) . . ?
C11 N5 C26 132.7(2) . . ?
N1 C1 C2 107.2(2) . . ?
N1 C1 C15 124.2(2) . . ?
C2 C1 C15 128.6(2) . . ?
C1 C2 C3 105.9(2) . . ?
C1 C2 H2 127.0 . . ?
C3 C2 H2 127.0 . . ?
N2 C3 C2 109.7(2) . . ?
N2 C3 C4 115.1(5) . . ?
C2 C3 C4 135.1(5) . . ?
N2 C3 C4B 114.0(5) . . ?
C2 C3 C4B 136.3(5) . . ?
C4 N3 C8 115.8(6) . . ?
C4 N3 Ga1 121.3(3) . . ?
C8 N3 Ga1 121.6(5) . . ?
C5 C4 N3 121.6(5) . . ?
C5 C4 C3 127.2(8) . . ?
N3 C4 C3 111.1(7) . . ?
C4 C5 C6 124.7(6) . . ?
C4 C5 H5 117.7 . . ?
C6 C5 H5 117.7 . . ?
C5 C6 C7 109.4(5) . . ?
C5 C6 C19 113.6(4) . . ?
C7 C6 C19 113.6(4) . . ?
C5 C6 H6 106.6 . . ?
C7 C6 H6 106.6 . . ?
C19 C6 H6 106.6 . . ?
C8 C7 C6 124.1(11) . . ?
C8 C7 H7 118.0 . . ?
C6 C7 H7 118.0 . . ?
C7 C8 C9 129(2) . . ?
C7 C8 N3 124.3(7) . . ?
C9 C8 N3 106.9(19) . . ?
C8B N3B C4B 119.3(7) . . ?
C8B N3B Ga1 119.5(7) . . ?
C4B N3B Ga1 121.0(3) . . ?
N3B C4B C5B 124.3(5) . . ?
N3B C4B C3 113.0(7) . . ?
C5B C4B C3 122.6(8) . . ?
C4B C5B C6B 121.5(6) . . ?
C4B C5B H5B 119.2 . . ?
C6B C5B H5B 119.2 . . ?
C19B C6B C7B 116.2(5) . . ?
C19B C6B C5B 114.3(5) . . ?
C7B C6B C5B 108.4(6) . . ?
C19B C6B H6B 105.7 . . ?
C7B C6B H6B 105.7 . . ?
C5B C6B H6B 105.7 . . ?
C8B C7B C6B 123.3(10) . . ?
C8B C7B H7B 118.4 . . ?
C6B C7B H7B 118.4 . . ?
N3B C8B C7B 122.1(6) . . ?
N3B C8B C9 115(2) . . ?
C7B C8B C9 123(2) . . ?
N4 C9 C10 109.6(2) . . ?
N4 C9 C8B 111.9(14) . . ?
C10 C9 C8B 138.5(14) . . ?
N4 C9 C8 119.0(14) . . ?
C10 C9 C8 130.9(14) . . ?
C11 C10 C9 105.8(2) . . ?
C11 C10 H10 127.1 . . ?
C9 C10 H10 127.1 . . ?
N5 C11 C10 107.1(2) . . ?
N5 C11 C22 124.9(2) . . ?
C10 C11 C22 127.9(2) . . ?
C14 C12 N1 111.3(2) . . ?
C14 C12 C13 117.4(2) . . ?
N1 C12 C13 111.2(2) . . ?
C14 C12 H12 105.3 . . ?
N1 C12 H12 105.3 . . ?
C13 C12 H12 105.3 . . ?
C12 C13 H13A 109.5 . . ?
C12 C13 H13B 109.5 . . ?
H13A C13 H13B 109.5 . . ?
C12 C13 H13C 109.5 . . ?
H13A C13 H13C 109.5 . . ?
H13B C13 H13C 109.5 . . ?
C12 C14 H14A 109.5 . . ?
C12 C14 H14B 109.5 . . ?
H14A C14 H14B 109.5 . . ?
C12 C14 H14C 109.5 . . ?
H14A C14 H14C 109.5 . . ?
H14B C14 H14C 109.5 . . ?
C1 C15 C16 114.4(2) . . ?
C1 C15 H15A 108.7 . . ?
C16 C15 H15A 108.7 . . ?
C1 C15 H15B 108.7 . . ?
C16 C15 H15B 108.7 . . ?
H15A C15 H15B 107.6 . . ?
C17 C16 C18 111.1(2) . . ?
C17 C16 C15 112.3(2) . . ?
C18 C16 C15 108.3(2) . . ?
C17 C16 H16 108.3 . . ?
C18 C16 H16 108.3 . . ?
C15 C16 H16 108.3 . . ?
C16 C17 H17A 109.5 . . ?
C16 C17 H17B 109.5 . . ?
H17A C17 H17B 109.5 . . ?
C16 C17 H17C 109.5 . . ?
H17A C17 H17C 109.5 . . ?
H17B C17 H17C 109.5 . . ?
C16 C18 H18A 109.5 . . ?
C16 C18 H18B 109.5 . . ?
H18A C18 H18B 109.5 . . ?
C16 C18 H18C 109.5 . . ?
H18A C18 H18C 109.5 . . ?
H18B C18 H18C 109.5 . . ?
C6 C19 C21 108.0(3) . . ?
C6 C19 C20 110.3(3) . . ?
C21 C19 C20 104.3(3) . . ?
C6 C19 H19 111.3 . . ?
C21 C19 H19 111.3 . . ?
C20 C19 H19 111.3 . . ?
C6B C19B C20 106.4(4) . . ?
C6B C19B C21 107.6(4) . . ?
C20 C19B C21 106.4(4) . . ?
C6B C19B H19B 112.0 . . ?
C20 C19B H19B 112.0 . . ?
C21 C19B H19B 112.0 . . ?
C19 C20 H20A 109.5 . . ?
C19 C20 H20B 109.5 . . ?
H20A C20 H20B 109.5 . . ?
C19 C20 H20C 109.5 . . ?
H20A C20 H20C 109.5 . . ?
H20B C20 H20C 109.5 . . ?
C19B C20 H20D 109.5 . . ?
C19B C20 H20E 109.5 . . ?
H20D C20 H20E 109.5 . . ?
C19B C20 H20F 109.5 . . ?
H20D C20 H20F 109.5 . . ?
H20E C20 H20F 109.5 . . ?
C19 C21 H21A 109.5 . . ?
C19 C21 H21B 109.5 . . ?
H21A C21 H21B 109.5 . . ?
C19 C21 H21C 109.5 . . ?
H21A C21 H21C 109.5 . . ?
H21B C21 H21C 109.5 . . ?
C19B C21 H21D 109.5 . . ?
C19B C21 H21E 109.5 . . ?
H21D C21 H21E 109.5 . . ?
C19B C21 H21F 109.5 . . ?
H21D C21 H21F 109.5 . . ?
H21E C21 H21F 109.5 . . ?
C11 C22 C23 113.4(2) . . ?
C11 C22 H22A 108.9 . . ?
C23 C22 H22A 108.9 . . ?
C11 C22 H22B 108.9 . . ?
C23 C22 H22B 108.9 . . ?
H22A C22 H22B 107.7 . . ?
C25 C23 C22 110.4(2) . . ?
C25 C23 C24 109.3(2) . . ?
C22 C23 C24 108.0(3) . . ?
C25 C23 H23 109.7 . . ?
C22 C23 H23 109.7 . . ?
C24 C23 H23 109.7 . . ?
C23 C24 H24A 109.5 . . ?
C23 C24 H24B 109.5 . . ?
H24A C24 H24B 109.5 . . ?
C23 C24 H24C 109.5 . . ?
H24A C24 H24C 109.5 . . ?
H24B C24 H24C 109.5 . . ?
C23 C25 H25A 109.5 . . ?
C23 C25 H25B 109.5 . . ?
H25A C25 H25B 109.5 . . ?
C23 C25 H25C 109.5 . . ?
H25A C25 H25C 109.5 . . ?
H25B C25 H25C 109.5 . . ?
N5 C26 C28 110.5(3) . . ?
N5 C26 C27 111.5(3) . . ?
C28 C26 C27 116.1(3) . . ?
N5 C26 H26 106.0 . . ?
C28 C26 H26 106.0 . . ?
C27 C26 H26 106.0 . . ?
C26 C27 H27A 109.5 . . ?
C26 C27 H27B 109.5 . . ?
H27A C27 H27B 109.5 . . ?
C26 C27 H27C 109.5 . . ?
H27A C27 H27C 109.5 . . ?
H27B C27 H27C 109.5 . . ?
C26 C28 H28A 109.5 . . ?
C26 C28 H28B 109.5 . . ?
H28A C28 H28B 109.5 . . ?
C26 C28 H28C 109.5 . . ?
H28A C28 H28C 109.5 . . ?
H28B C28 H28C 109.5 . . ?

loop_
_geom_torsion_atom_site_label_1
_geom_torsion_atom_site_label_2
_geom_torsion_atom_site_label_3
_geom_torsion_atom_site_label_4
_geom_torsion
_geom_torsion_site_symmetry_1
_geom_torsion_site_symmetry_2
_geom_torsion_site_symmetry_3
_geom_torsion_site_symmetry_4
_geom_torsion_publ_flag
C1 N1 N2 C3 -0.1(3) . . . . ?
C12 N1 N2 C3 -174.6(2) . . . . ?
C1 N1 N2 Ga1 -168.40(19) . . . . ?
C12 N1 N2 Ga1 17.1(4) . . . . ?
C9 N4 N5 C11 -0.2(3) . . . . ?
Ga1 N4 N5 C11 -159.61(18) . . . . ?
C9 N4 N5 C26 -174.5(2) . . . . ?
Ga1 N4 N5 C26 26.0(3) . . . . ?
N2 N1 C1 C2 0.1(3) . . . . ?
C12 N1 C1 C2 173.4(3) . . . . ?
N2 N1 C1 C15 178.3(2) . . . . ?
C12 N1 C1 C15 -8.4(4) . . . . ?
N1 C1 C2 C3 0.0(3) . . . . ?
C15 C1 C2 C3 -178.1(2) . . . . ?
N1 N2 C3 C2 0.1(3) . . . . ?
Ga1 N2 C3 C2 171.75(15) . . . . ?
N1 N2 C3 C4 176.7(3) . . . . ?
Ga1 N2 C3 C4 -11.6(3) . . . . ?
N1 N2 C3 C4B -177.7(2) . . . . ?
Ga1 N2 C3 C4B -6.0(3) . . . . ?
C1 C2 C3 N2 0.0(3) . . . . ?
C1 C2 C3 C4 -175.7(3) . . . . ?
C1 C2 C3 C4B 177.0(3) . . . . ?
N4 Ga1 N3 C4 -177.8(2) . . . . ?
N2 Ga1 N3 C4 0.3(2) . . . . ?
Cl2 Ga1 N3 C4 89.5(2) . . . . ?
Cl1 Ga1 N3 C4 -89.8(2) . . . . ?
N4 Ga1 N3 C8 -11.4(5) . . . . ?
N2 Ga1 N3 C8 166.7(5) . . . . ?
Cl2 Ga1 N3 C8 -104.1(5) . . . . ?
Cl1 Ga1 N3 C8 76.6(5) . . . . ?
C8 N3 C4 C5 1.7(5) . . . . ?
Ga1 N3 C4 C5 168.8(2) . . . . ?
C8 N3 C4 C3 -173.4(6) . . . . ?
Ga1 N3 C4 C3 -6.3(4) . . . . ?
N2 C3 C4 C5 -163.1(3) . . . . ?
C2 C3 C4 C5 12.3(5) . . . . ?
N2 C3 C4 N3 11.6(4) . . . . ?
C2 C3 C4 N3 -172.9(3) . . . . ?
N3 C4 C5 C6 1.8(4) . . . . ?
C3 C4 C5 C6 176.1(5) . . . . ?
C4 C5 C6 C7 -3.7(5) . . . . ?
C4 C5 C6 C19 124.3(4) . . . . ?
C5 C6 C7 C8 2.5(9) . . . . ?
C19 C6 C7 C8 -125.6(8) . . . . ?
C6 C7 C8 C9 179.8(7) . . . . ?
C6 C7 C8 N3 0.7(14) . . . . ?
C4 N3 C8 C7 -3.0(12) . . . . ?
Ga1 N3 C8 C7 -170.1(8) . . . . ?
C4 N3 C8 C9 177.7(5) . . . . ?
Ga1 N3 C8 C9 10.6(9) . . . . ?
N4 Ga1 N3B C8B 0.5(5) . . . . ?
N2 Ga1 N3B C8B 178.5(5) . . . . ?
Cl2 Ga1 N3B C8B -92.2(5) . . . . ?
Cl1 Ga1 N3B C8B 88.5(5) . . . . ?
N4 Ga1 N3B C4B 176.1(3) . . . . ?
N2 Ga1 N3B C4B -5.8(2) . . . . ?
Cl2 Ga1 N3B C4B 83.4(2) . . . . ?
Cl1 Ga1 N3B C4B -95.9(2) . . . . ?
C8B N3B C4B C5B 3.1(5) . . . . ?
Ga1 N3B C4B C5B -172.5(2) . . . . ?
C8B N3B C4B C3 180.0(6) . . . . ?
Ga1 N3B C4B C3 4.3(4) . . . . ?
N2 C3 C4B N3B 1.7(4) . . . . ?
C2 C3 C4B N3B -175.3(3) . . . . ?
N2 C3 C4B C5B 178.6(3) . . . . ?
C2 C3 C4B C5B 1.7(5) . . . . ?
N3B C4B C5B C6B 4.7(4) . . . . ?
C3 C4B C5B C6B -171.9(5) . . . . ?
C4B C5B C6B C19B -142.1(4) . . . . ?
C4B C5B C6B C7B -10.8(6) . . . . ?
C19B C6B C7B C8B 141.4(7) . . . . ?
C5B C6B C7B C8B 11.1(9) . . . . ?
C4B N3B C8B C7B -2.9(11) . . . . ?
Ga1 N3B C8B C7B 172.8(6) . . . . ?
C4B N3B C8B C9 174.4(5) . . . . ?
Ga1 N3B C8B C9 -9.9(9) . . . . ?
C6B C7B C8B N3B -5.0(13) . . . . ?
C6B C7B C8B C9 177.8(6) . . . . ?
N5 N4 C9 C10 0.2(3) . . . . ?
Ga1 N4 C9 C10 165.31(15) . . . . ?
N5 N4 C9 C8B 178.1(6) . . . . ?
Ga1 N4 C9 C8B -16.7(6) . . . . ?
N5 N4 C9 C8 -172.1(6) . . . . ?
Ga1 N4 C9 C8 -6.9(6) . . . . ?
N3B C8B C9 N4 17.7(9) . . . . ?
C7B C8B C9 N4 -165.0(7) . . . . ?
N3B C8B C9 C10 -165.2(6) . . . . ?
C7B C8B C9 C10 12.1(13) . . . . ?
C7 C8 C9 N4 179.5(8) . . . . ?
N3 C8 C9 N4 -1.3(9) . . . . ?
C7 C8 C9 C10 9.2(16) . . . . ?
N3 C8 C9 C10 -171.6(3) . . . . ?
N4 C9 C10 C11 -0.1(3) . . . . ?
C8B C9 C10 C11 -177.2(8) . . . . ?
C8 C9 C10 C11 170.9(8) . . . . ?
N4 N5 C11 C10 0.1(3) . . . . ?
C26 N5 C11 C10 173.3(3) . . . . ?
N4 N5 C11 C22 177.4(2) . . . . ?
C26 N5 C11 C22 -9.4(4) . . . . ?
C9 C10 C11 N5 0.0(3) . . . . ?
C9 C10 C11 C22 -177.2(2) . . . . ?
C1 N1 C12 C14 69.6(4) . . . . ?
N2 N1 C12 C14 -117.4(3) . . . . ?
C1 N1 C12 C13 -63.3(4) . . . . ?
N2 N1 C12 C13 109.7(3) . . . . ?
N1 C1 C15 C16 128.5(3) . . . . ?
C2 C1 C15 C16 -53.7(4) . . . . ?
C1 C15 C16 C17 -68.3(3) . . . . ?
C1 C15 C16 C18 168.7(3) . . . . ?
C5 C6 C19 C21 171.7(4) . . . . ?
C7 C6 C19 C21 -62.4(5) . . . . ?
C5 C6 C19 C20 58.2(5) . . . . ?
C7 C6 C19 C20 -175.9(4) . . . . ?
C7B C6B C19B C20 168.7(5) . . . . ?
C5B C6B C19B C20 -63.9(6) . . . . ?
C7B C6B C19B C21 55.0(6) . . . . ?
C5B C6B C19B C21 -177.6(5) . . . . ?
N5 C11 C22 C23 137.2(3) . . . . ?
C10 C11 C22 C23 -46.0(4) . . . . ?
C11 C22 C23 C25 166.1(2) . . . . ?
C11 C22 C23 C24 -74.4(3) . . . . ?
N4 N5 C26 C28 106.4(3) . . . . ?
C11 N5 C26 C28 -66.4(4) . . . . ?
N4 N5 C26 C27 -122.9(3) . . . . ?
C11 N5 C26 C27 64.3(4) . . . . ?

loop_
_geom_hbond_atom_site_label_D
_geom_hbond_atom_site_label_H
_geom_hbond_atom_site_label_A
_geom_hbond_distance_DH
_geom_hbond_distance_HA
_geom_hbond_distance_DA
_geom_hbond_angle_DHA
_geom_hbond_site_symmetry_A
_geom_hbond_publ_flag
C10 H10 Cl1 0.95 2.95 3.768(3) 146. 3_666 yes
C12 H12 Cl1 1.00 2.80 3.649(3) 143. . yes
C26 H26 Cl2 1.00 2.89 3.748(3) 144. . yes

_refine_diff_density_max         0.877
_refine_diff_density_min         -0.437
_refine_diff_density_rms         0.064

_shelx_res_file                  
; 
TITL LP66Fmi in P2(1)/n  FINAL ALL DATA MERGE-I JCF 18AUG2021 
    LP66FMI.res 
    created by SHELXL-2018/3 at 15:52:15 on 02-May-2022 
CELL 1.54178  12.1606  15.1860  16.3042  90.0000  90.4970  90.0000 
ZERR    4.00   0.0003   0.0004   0.0004   0.0000   0.0013   0.0000 
LATT 1 
SYMM 1/2-X, 1/2+Y, 1/2-Z 
SFAC C  H  Cl Ga N 
UNIT 112  176  8  4  20 
L.S. 7 
HTAB 
WPDB -2 
CONF 
ACTA 
  
BOND $H 
FMAP 2 
PLAN 20 
SIZE 0.066 0.174 0.385 
TEMP -173. 
  
EQIV $1 -x+1, -y+1, -z+1 
HTAB C10 Cl1_$1 
HTAB C12 Cl1 
HTAB C26 Cl2 
  
WGHT    0.060900    1.779300 
FVAR       0.11757 
GA1   4    0.608915    0.256965    0.472443    11.00000    0.02077    0.03056 = 
         0.03174    0.00349    0.00477    0.00190 
CL1   3    0.728868    0.323121    0.553422    11.00000    0.03405    0.03773 = 
         0.05154    0.00325   -0.01018   -0.00089 
CL2   3    0.691739    0.184598    0.373730    11.00000    0.04213    0.03517 = 
         0.04635    0.00247    0.02144    0.00579 
N1    5    0.639013    0.077236    0.581097    11.00000    0.02676    0.03909 = 
         0.03480    0.00459    0.00305    0.00660 
N2    5    0.581556    0.145477    0.548430    11.00000    0.02500    0.03421 = 
         0.03129    0.00529    0.00292    0.00251 
N4    5    0.566695    0.371935    0.406108    11.00000    0.02496    0.02961 = 
         0.03040    0.00254    0.00456   -0.00057 
N5    5    0.619239    0.441430    0.372266    11.00000    0.02737    0.03211 = 
         0.03453    0.00350    0.00404   -0.00471 
C1    1    0.569602    0.016759    0.613112    11.00000    0.03792    0.03583 = 
         0.02544    0.00213    0.00618    0.00710 
C2    1    0.463514    0.047552    0.600257    11.00000    0.03226    0.03306 = 
         0.02616    0.00217    0.00704    0.00180 
AFIX  43 
H2    2    0.396984    0.019630    0.615845    11.00000   -1.20000 
AFIX   0 
C3    1    0.474477    0.127841    0.559792    11.00000    0.02603    0.03344 = 
         0.02424    0.00136    0.00559    0.00065 
  
EADP C4 C4B 
EADP C8 C8B 
EXYZ N3 N3B 
EADP N3 N3B 
SIMU 0.003 C6 C6B 
SIMU 0.01 C5 C5B 
SIMU 0.01 C7 C7B 
SIMU 0.002 C19 C19B 
REM SADI 0.01 GA1 N3 GA1 N3B 
REM SADI 0.01 N3 C4 N3 C8 N3B C4B N3B C8B 
SADI 0.01 C3 C4 C3 C4B C9 C8 C9 C8B 
SADI 0.01 C8 C9 C4 C5 C8B C9 C4B C5B 
SADI 0.01 C5 C6 C6 C7 C5B C6B C6B C7B 
SADI 0.01 C6 C19 C6B C19B 
DFIX 1.50 0.01 C6 C19 C6 C19B C19 C20 C19 C21 C19B C20 C19B C21 
FLAT 0.02 N3 C4 C5 C6 C7 C8 
FLAT 0.02 N3B C4B C5B C6B C7B C8B 
  
PART 1 10.50 
REM AFIX  66 
N3    5    0.453853    0.259806    0.485288    10.50000    0.02193    0.03614 = 
         0.03586    0.00990    0.00693    0.00329 
C4    1    0.399270    0.196283    0.532687    10.50000    0.02615    0.03712 = 
         0.02649    0.00587    0.00415    0.00180 
C5    1    0.291163    0.205877    0.553701    10.50000    0.02246    0.02885 = 
         0.01795   -0.00137    0.00528   -0.00062 
AFIX  43 
H5    2    0.259412    0.161601    0.587164    10.50000   -1.20000 
AFIX   0 
C6    1    0.218732    0.281880    0.527458    10.50000    0.02157    0.02718 = 
         0.01728   -0.00181    0.00695    0.00233 
AFIX  13 
H6    2    0.195303    0.312307    0.578817    10.50000   -1.20000 
AFIX   0 
C7    1    0.286427    0.347822    0.479625    10.50000    0.02505    0.02619 = 
         0.02019    0.00269    0.00438    0.00513 
AFIX  43 
H7    2    0.251207    0.400185    0.461334    10.50000   -1.20000 
AFIX   0 
C8    1    0.388880    0.337231    0.462226    10.50000    0.02343    0.03362 = 
         0.02752    0.00556    0.01001    0.00894 
REM AFIX  66 
PART 2 10.50 
N3B   5    0.453853    0.259806    0.485288    10.50000    0.02193    0.03614 = 
         0.03586    0.00990    0.00693    0.00329 
C4B   1    0.400131    0.193716    0.524925    10.50000    0.02615    0.03712 = 
         0.02649    0.00587    0.00415    0.00180 
C5B   1    0.287451    0.186225    0.528805    10.50000    0.02883    0.03921 = 
         0.02847    0.00219    0.00767    0.00166 
AFIX  43 
H5B   2    0.256203    0.140703    0.561072    10.50000   -1.20000 
AFIX   0 
C6B   1    0.211997    0.249052    0.482695    10.50000    0.02917    0.04262 = 
         0.03761    0.00341    0.00392    0.00079 
AFIX  13 
H6B   2    0.185867    0.215969    0.433205    10.50000   -1.20000 
AFIX   0 
C7B   1    0.280806    0.324603    0.450192    10.50000    0.02957    0.04374 = 
         0.03626    0.00797    0.00608    0.00550 
AFIX  43 
H7B   2    0.243907    0.374680    0.428455    10.50000   -1.20000 
AFIX   0 
C8B   1    0.396143    0.324136    0.450665    10.50000    0.02343    0.03362 = 
         0.02752    0.00556    0.01001    0.00894 
REM AFIX   0 
PART 0 
C9    1    0.461726    0.395723    0.416738    11.00000    0.02571    0.03643 = 
         0.02557    0.00446    0.00278    0.00225 
C10   1    0.446401    0.482198    0.388971    11.00000    0.02965    0.03608 = 
         0.03091    0.00443    0.00034    0.00335 
AFIX  43 
H10   2    0.380033    0.515191    0.389271    11.00000   -1.20000 
AFIX   0 
C11   1    0.548008    0.509646    0.360991    11.00000    0.03299    0.03259 = 
         0.02865    0.00033   -0.00274   -0.00356 
C12   1    0.761802    0.086269    0.582371    11.00000    0.02769    0.05386 = 
         0.04913    0.00115    0.00108    0.00809 
AFIX  13 
H12   2    0.777245    0.143009    0.553555    11.00000   -1.20000 
AFIX   0 
C13   1    0.804664    0.098835    0.668216    11.00000    0.03835    0.04875 = 
         0.05747   -0.00612    0.00174   -0.00525 
AFIX 137 
H13A  2    0.763594    0.146211    0.694921    11.00000   -1.50000 
H13B  2    0.882815    0.114416    0.666523    11.00000   -1.50000 
H13C  2    0.795558    0.044079    0.699233    11.00000   -1.50000 
AFIX   0 
C14   1    0.814927    0.016749    0.531355    11.00000    0.03530    0.05475 = 
         0.05497    0.00192    0.00833    0.00492 
AFIX 137 
H14A  2    0.795942   -0.041480    0.552931    11.00000   -1.50000 
H14B  2    0.894929    0.024413    0.533150    11.00000   -1.50000 
H14C  2    0.788749    0.021724    0.474527    11.00000   -1.50000 
AFIX   0 
C15   1    0.606064   -0.068161    0.652058    11.00000    0.04785    0.03716 = 
         0.03289    0.00298    0.00445    0.01183 
AFIX  23 
H15A  2    0.687332   -0.068193    0.656217    11.00000   -1.20000 
H15B  2    0.584280   -0.117500    0.615707    11.00000   -1.20000 
AFIX   0 
C16   1    0.558694   -0.084654    0.737609    11.00000    0.04517    0.04086 = 
         0.03392    0.00765    0.00126   -0.00032 
AFIX  13 
H16   2    0.477087   -0.077029    0.734461    11.00000   -1.20000 
AFIX   0 
C17   1    0.603703   -0.021162    0.800815    11.00000    0.05534    0.05178 = 
         0.03336    0.00112    0.00284    0.00657 
AFIX 137 
H17A  2    0.569541   -0.032860    0.853932    11.00000   -1.50000 
H17B  2    0.587257    0.039343    0.783784    11.00000   -1.50000 
H17C  2    0.683513   -0.028775    0.805739    11.00000   -1.50000 
AFIX   0 
C18   1    0.583344   -0.180181    0.761750    11.00000    0.07840    0.04454 = 
         0.04489    0.01287   -0.00506    0.00120 
AFIX 137 
H18A  2    0.663051   -0.189715    0.762253    11.00000   -1.50000 
H18B  2    0.548729   -0.220076    0.721957    11.00000   -1.50000 
H18C  2    0.554019   -0.191859    0.816480    11.00000   -1.50000 
AFIX   0 
PART 1 10.50 
C19   1    0.113349    0.253104    0.482954    10.50000    0.02371    0.03643 = 
         0.02828   -0.00452    0.00872    0.00437 
AFIX  13 
H19   2    0.130073    0.224620    0.429188    10.50000   -1.20000 
AFIX   0 
PART 2 10.50 
C19B  1    0.109682    0.274256    0.528579    10.50000    0.03194    0.04368 = 
         0.03865   -0.00123    0.00931    0.00338 
AFIX  13 
H19B  2    0.127220    0.302986    0.582309    10.50000   -1.20000 
AFIX   0 
PART 0 
C20   1    0.043943    0.190281    0.539265    11.00000    0.03135    0.04618 = 
         0.06939    0.00549    0.00530   -0.00353 
PART 1 10.50 
AFIX  33 
H20A  2   -0.023196    0.172382    0.510064    10.50000   -1.50000 
H20B  2    0.087531    0.137974    0.553057    10.50000   -1.50000 
H20C  2    0.024294    0.221382    0.589724    10.50000   -1.50000 
AFIX  33 
PART 2 10.50 
H20D  2   -0.023841    0.203333    0.568980    10.50000   -1.50000 
H20E  2    0.025446    0.165778    0.485278    10.50000   -1.50000 
H20F  2    0.087727    0.147444    0.570445    10.50000   -1.50000 
AFIX   0 
PART 0 
C21   1    0.039494    0.335418    0.471277    11.00000    0.02437    0.05476 = 
         0.08471    0.01753   -0.00067    0.00308 
PART 1 10.50 
AFIX  33 
H21A  2   -0.028621    0.318512    0.442834    10.50000   -1.50000 
H21B  2    0.021827    0.360371    0.525005    10.50000   -1.50000 
H21C  2    0.078579    0.379413    0.438607    10.50000   -1.50000 
AFIX  33 
PART 2 10.50 
H21D  2   -0.027823    0.352931    0.499583    10.50000   -1.50000 
H21E  2    0.082199    0.388020    0.457484    10.50000   -1.50000 
H21F  2    0.020163    0.303594    0.420888    10.50000   -1.50000 
AFIX   0 
PART 0 
C22   1    0.578758    0.598534    0.327945    11.00000    0.04270    0.03256 = 
         0.04329    0.00360   -0.00658   -0.00685 
AFIX  23 
H22A  2    0.651619    0.594298    0.301613    11.00000   -1.20000 
H22B  2    0.585437    0.640463    0.374216    11.00000   -1.20000 
AFIX   0 
C23   1    0.495596    0.634894    0.265546    11.00000    0.03980    0.04257 = 
         0.04073    0.01350   -0.00097   -0.00553 
AFIX  13 
H23   2    0.419231    0.626148    0.286303    11.00000   -1.20000 
AFIX   0 
C24   1    0.510140    0.583961    0.184259    11.00000    0.08043    0.04718 = 
         0.04677    0.00440   -0.01330   -0.01358 
AFIX 137 
H24A  2    0.451014    0.600092    0.145896    11.00000   -1.50000 
H24B  2    0.507275    0.520522    0.195055    11.00000   -1.50000 
H24C  2    0.581349    0.598982    0.160298    11.00000   -1.50000 
AFIX   0 
C25   1    0.516125    0.732512    0.250663    11.00000    0.08025    0.03717 = 
         0.03927    0.00511   -0.00118    0.00640 
AFIX 137 
H25A  2    0.512467    0.764363    0.302845    11.00000   -1.50000 
H25B  2    0.460022    0.755539    0.212857    11.00000   -1.50000 
H25C  2    0.589094    0.740444    0.226712    11.00000   -1.50000 
AFIX   0 
C26   1    0.735187    0.427292    0.347760    11.00000    0.02900    0.03709 = 
         0.06939    0.00822    0.01317   -0.00180 
AFIX  13 
H26   2    0.756144    0.367933    0.369362    11.00000   -1.20000 
AFIX   0 
C27   1    0.812238    0.492622    0.389670    11.00000    0.03388    0.04658 = 
         0.16645    0.01162   -0.02155   -0.00461 
AFIX 137 
H27A  2    0.798584    0.551806    0.367893    11.00000   -1.50000 
H27B  2    0.888659    0.475844    0.379212    11.00000   -1.50000 
H27C  2    0.799065    0.492267    0.448883    11.00000   -1.50000 
AFIX   0 
C28   1    0.743716    0.421147    0.255537    11.00000    0.06384    0.07376 = 
         0.06882    0.02702    0.03918    0.02638 
AFIX 137 
H28A  2    0.692353    0.376384    0.235028    11.00000   -1.50000 
H28B  2    0.818922    0.404782    0.240714    11.00000   -1.50000 
H28C  2    0.725405    0.478289    0.231054    11.00000   -1.50000 
AFIX   0 
HKLF 4 
  
  
  
  
REM  LP66Fmi in P2(1)/n  FINAL ALL DATA MERGE-I JCF 18AUG2021 
REM wR2 = 0.1107, GooF = S = 1.038, Restrained GooF = 1.119 for all data 
REM R1 = 0.0399 for 5063 Fo > 4sig(Fo) and 0.0473 for all 5910 data 
REM 375 parameters refined using 57 restraints 
  
END 
  
WGHT      0.0609      1.7793 
  
REM Instructions for potential hydrogen bonds 
HTAB C10 Cl1_$1 
HTAB C12 Cl1 
HTAB C26 Cl2 
  
REM Highest difference peak  0.877,  deepest hole -0.437,  1-sigma level  0.064 
Q1    1   0.8064  0.0736  0.5117  11.00000  0.05    0.88 
Q2    1   0.4328  0.6056  0.2107  11.00000  0.05    0.63 
Q3    1   0.7456  0.0368  0.5947  11.00000  0.05    0.48 
Q4    1   0.8001  0.4315  0.3850  11.00000  0.05    0.37 
Q5    1   0.6502  0.1848  0.3346  11.00000  0.05    0.36 
Q6    1   0.7551  0.2797  0.5298  11.00000  0.05    0.36 
Q7    1   0.3629  0.1999  0.5397  11.00000  0.05    0.35 
Q8    1   0.6045  0.3152  0.4550  11.00000  0.05    0.33 
Q9    1   0.4428  0.4337  0.3938  11.00000  0.05    0.32 
Q10   1   0.5529 -0.0558  0.7805  11.00000  0.05    0.32 
Q11   1   0.6490  0.2956  0.4994  11.00000  0.05    0.31 
Q12   1   0.6352 -0.0972  0.7233  11.00000  0.05    0.30 
Q13   1   0.6130  0.2050  0.4627  11.00000  0.05    0.30 
Q14   1   0.6045  0.0362  0.5822  11.00000  0.05    0.29 
Q15   1   0.5938 -0.0213  0.6328  11.00000  0.05    0.29 
Q16   1   0.5600 -0.1003  0.6344  11.00000  0.05    0.28 
Q17   1   0.3554  0.3381  0.4732  11.00000  0.05    0.27 
Q18   1   0.5072  0.0143  0.6070  11.00000  0.05    0.26 
Q19   1   0.7012  0.2402  0.3664  11.00000  0.05    0.26 
Q20   1   0.7049  0.4622  0.3207  11.00000  0.05    0.26 
;
_shelx_res_checksum              58931


_exptl_crystal_recrystallization_method 
'Re-crystallisation from solvent: hexane'
_chemical_properties_physical    Air-sensitive,Moisture-sensitive
####################################################################### 
# 
# This file contains crystal structure data downloaded from the 
# Cambridge Structural Database (CSD) hosted by the Cambridge 
# Crystallographic Data Centre (CCDC).
# 
# Full information about CCDC data access policies and citation 
# guidelines are available at http://www.ccdc.cam.ac.uk/access/V1 
# 
# Audit and citation data items may have been added by the CCDC. 
# Please retain this information to preserve the provenance of 
# this file and to allow appropriate attribution of the data. 
# 
#######################################################################

data_LP77FMI
_database_code_depnum_ccdc_archive 'CCDC 2278350'
loop_
_audit_author_name
_audit_author_address
'James C. Fettinger'
;University of California, Davis
United States of America
;
_audit_update_record             
;
2023-06-30 deposited with the CCDC.	2023-11-16 downloaded from the CCDC.
;

_audit_creation_method           SHELXL-2018/3
_shelx_SHELXL_version_number     2018/3
_chemical_name_systematic        ?
_chemical_name_common            ?
_chemical_melting_point          ?
_chemical_formula_moiety         'C25 H38 Cl2 Ga N5'
_chemical_formula_sum            'C25 H38 Cl2 Ga N5'
_chemical_formula_weight         549.22

loop_
_atom_type_symbol
_atom_type_description
_atom_type_scat_dispersion_real
_atom_type_scat_dispersion_imag
_atom_type_scat_source
C C 0.0033 0.0016 'International Tables Vol C Tables 4.2.6.8 and 6.1.1.4'
H H 0.0000 0.0000 'International Tables Vol C Tables 4.2.6.8 and 6.1.1.4'
Cl Cl 0.1484 0.1585 'International Tables Vol C Tables 4.2.6.8 and 6.1.1.4'
Ga Ga 0.2307 1.6083 'International Tables Vol C Tables 4.2.6.8 and 6.1.1.4'
N N 0.0061 0.0033 'International Tables Vol C Tables 4.2.6.8 and 6.1.1.4'

_space_group_crystal_system      monoclinic
_space_group_IT_number           14
_space_group_name_H-M_alt        'P 21/c'
_space_group_name_Hall           '-P 2ybc'

_shelx_space_group_comment       
; 
The symmetry employed for this shelxl refinement is uniquely defined 
by the following loop, which should always be used as a source of 
symmetry information in preference to the above space-group names. 
They are only intended as comments. 
;

loop_
_space_group_symop_operation_xyz
'x, y, z'
'-x, y+1/2, -z+1/2'
'-x, -y, -z'
'x, -y-1/2, z-1/2'

_cell_length_a                   13.1613(11)
_cell_length_b                   13.2286(11)
_cell_length_c                   15.7223(13)
_cell_angle_alpha                90
_cell_angle_beta                 93.540(2)
_cell_angle_gamma                90
_cell_volume                     2732.1(4)
_cell_formula_units_Z            4
_cell_measurement_temperature    100(2)
_cell_measurement_reflns_used    9416
_cell_measurement_theta_min      3.02
_cell_measurement_theta_max      30.73

_exptl_crystal_description       Block
_exptl_crystal_colour            Purple
_exptl_crystal_density_meas      ?
_exptl_crystal_density_method    ?
_exptl_crystal_density_diffrn    1.335
_exptl_crystal_F_000             1152
_exptl_transmission_factor_min   ?
_exptl_transmission_factor_max   ?
_exptl_crystal_size_max          0.612
_exptl_crystal_size_mid          0.251
_exptl_crystal_size_min          0.134
_exptl_absorpt_coefficient_mu    1.225
_shelx_estimated_absorpt_T_min   0.521
_shelx_estimated_absorpt_T_max   0.853
_exptl_absorpt_correction_type   Multi-scan
_exptl_absorpt_correction_T_min  0.6404
_exptl_absorpt_correction_T_max  0.7429
_exptl_absorpt_process_details   'SADABS 2016/2 (Sheldrick, 2016)'
_exptl_absorpt_special_details   ?
_diffrn_ambient_temperature      100(2)
_diffrn_radiation_wavelength     0.71073
_diffrn_radiation_type           MoK\a
_diffrn_source                   ?
_diffrn_measurement_device_type  'Bruker Photon2 CMOS'
_diffrn_measurement_method       '\f and \w scans'
_diffrn_detector_area_resol_mean ?
_diffrn_reflns_number            32223
_diffrn_reflns_av_unetI/netI     0.0107
_diffrn_reflns_av_R_equivalents  0.0130
_diffrn_reflns_limit_h_min       -18
_diffrn_reflns_limit_h_max       18
_diffrn_reflns_limit_k_min       -18
_diffrn_reflns_limit_k_max       18
_diffrn_reflns_limit_l_min       -22
_diffrn_reflns_limit_l_max       22
_diffrn_reflns_theta_min         1.550
_diffrn_reflns_theta_max         30.506
_diffrn_reflns_theta_full        25.242
_diffrn_measured_fraction_theta_max 1.000
_diffrn_measured_fraction_theta_full 1.000
_diffrn_reflns_Laue_measured_fraction_max 1.000
_diffrn_reflns_Laue_measured_fraction_full 1.000
_diffrn_reflns_point_group_measured_fraction_max 1.000
_diffrn_reflns_point_group_measured_fraction_full 1.000
_reflns_number_total             8344
_reflns_number_gt                7871
_reflns_threshold_expression     'I > 2\s(I)'
_reflns_Friedel_coverage         0.000
_reflns_Friedel_fraction_max     .
_reflns_Friedel_fraction_full    .

_reflns_special_details          
; 
 Reflections were merged by SHELXL according to the crystal 
 class for the calculation of statistics and refinement. 
  
 _reflns_Friedel_fraction is defined as the number of unique 
 Friedel pairs measured divided by the number that would be 
 possible theoretically, ignoring centric projections and 
 systematic absences. 
;

_computing_data_collection       'Apex3 (2019.11-0) (Bruker, 2019)'
_computing_cell_refinement       'SAINT (8.38a) (Bruker, 2017)'
_computing_data_reduction        'SAINT (8.38a) (Bruker, 2017)'
_computing_structure_solution    'SHELXT (Sheldrick, 2014)'
_computing_structure_refinement  'SHELXL-2018/3 (Sheldrick, 2018)'
_computing_molecular_graphics    'Bruker SHELXTL'
_computing_publication_material  'Bruker SHELXTL'
_refine_special_details          ?
_refine_ls_structure_factor_coef Fsqd
_refine_ls_matrix_type           full
_refine_ls_weighting_scheme      calc
_refine_ls_weighting_details     
'w=1/[\s^2^(Fo^2^)+(0.0226P)^2^+1.1896P] where P=(Fo^2^+2Fc^2^)/3'
_atom_sites_solution_primary     dual
_atom_sites_solution_secondary   ?
_atom_sites_solution_hydrogens   difmap
_refine_ls_hydrogen_treatment    refall
_refine_ls_extinction_method     none
_refine_ls_extinction_coef       .
_refine_ls_number_reflns         8344
_refine_ls_number_parameters     450
_refine_ls_number_restraints     0
_refine_ls_R_factor_all          0.0219
_refine_ls_R_factor_gt           0.0203
_refine_ls_wR_factor_ref         0.0538
_refine_ls_wR_factor_gt          0.0530
_refine_ls_goodness_of_fit_ref   1.057
_refine_ls_restrained_S_all      1.057
_refine_ls_shift/su_max          0.002
_refine_ls_shift/su_mean         0.000

loop_
_atom_site_label
_atom_site_type_symbol
_atom_site_fract_x
_atom_site_fract_y
_atom_site_fract_z
_atom_site_U_iso_or_equiv
_atom_site_adp_type
_atom_site_occupancy
_atom_site_site_symmetry_order
_atom_site_calc_flag
_atom_site_refinement_flags_posn
_atom_site_refinement_flags_adp
_atom_site_refinement_flags_occupancy
_atom_site_disorder_assembly
_atom_site_disorder_group
Ga1 Ga 0.24696(2) 0.53268(2) 0.39128(2) 0.01455(3) Uani 1 1 d . . . . .
Cl1 Cl 0.32087(2) 0.45247(2) 0.28837(2) 0.02217(5) Uani 1 1 d . . . . .
Cl2 Cl 0.15457(2) 0.65815(2) 0.33477(2) 0.02023(5) Uani 1 1 d . . . . .
C1 C -0.26358(9) 0.18083(10) 0.40615(8) 0.0296(2) Uani 1 1 d . . . . .
H1A H -0.2649(12) 0.1511(12) 0.3485(10) 0.037(4) Uiso 1 1 d . . . . .
H1B H -0.3110(14) 0.2385(14) 0.4066(12) 0.051(5) Uiso 1 1 d . . . . .
H1C H -0.2888(12) 0.1298(13) 0.4458(10) 0.038(4) Uiso 1 1 d . . . . .
N1 N 0.04005(6) 0.39829(6) 0.35520(5) 0.01713(14) Uani 1 1 d . . . . .
C2 C -0.15571(8) 0.21492(8) 0.43438(7) 0.02293(19) Uani 1 1 d . . . . .
H2 H -0.1565(11) 0.2405(12) 0.4916(10) 0.031(4) Uiso 1 1 d . . . . .
N2 N 0.12158(6) 0.43466(6) 0.40301(5) 0.01669(14) Uani 1 1 d . . . . .
C3 C -0.08321(10) 0.12492(10) 0.43560(11) 0.0394(3) Uani 1 1 d . . . . .
H3A H -0.1023(14) 0.0741(15) 0.4760(12) 0.054(5) Uiso 1 1 d . . . . .
H3B H -0.0142(14) 0.1432(14) 0.4509(11) 0.049(5) Uiso 1 1 d . . . . .
H3C H -0.0865(15) 0.0924(16) 0.3776(13) 0.062(6) Uiso 1 1 d . . . . .
N3 N 0.26044(6) 0.49987(7) 0.50903(5) 0.01796(15) Uani 1 1 d . . . . .
C4 C -0.12153(8) 0.29853(8) 0.37469(7) 0.02025(18) Uani 1 1 d . . . . .
H4A H -0.1152(10) 0.2704(11) 0.3187(9) 0.025(3) Uiso 1 1 d . . . . .
H4B H -0.1740(11) 0.3498(11) 0.3691(9) 0.028(4) Uiso 1 1 d . . . . .
N4 N 0.37605(6) 0.61841(6) 0.43353(5) 0.01660(14) Uani 1 1 d . . . . .
C5 C -0.02420(7) 0.34876(7) 0.40599(6) 0.01764(17) Uani 1 1 d . . . . .
N5 N 0.44508(6) 0.68124(6) 0.40082(5) 0.01776(15) Uani 1 1 d . . . . .
C6 C 0.01689(7) 0.35629(7) 0.48916(6) 0.01784(17) Uani 1 1 d . . . . .
H6 H -0.0114(10) 0.3334(10) 0.5382(9) 0.022(3) Uiso 1 1 d . . . . .
C7 C 0.10758(7) 0.41003(7) 0.48411(6) 0.01604(16) Uani 1 1 d . . . . .
C8 C 0.18805(7) 0.44181(7) 0.54681(6) 0.01619(16) Uani 1 1 d . . . . .
C9 C 0.19346(8) 0.41597(7) 0.62965(6) 0.01892(17) Uani 1 1 d . . . . .
H9 H 0.1409(11) 0.3786(12) 0.6503(9) 0.030(4) Uiso 1 1 d . . . . .
C10 C 0.28249(8) 0.44525(8) 0.68958(6) 0.02048(18) Uani 1 1 d . . . . .
H10A H 0.3131(11) 0.3847(12) 0.7154(9) 0.028(4) Uiso 1 1 d . . . . .
H10B H 0.2584(11) 0.4856(12) 0.7374(10) 0.029(4) Uiso 1 1 d . . . . .
C11 C 0.35935(7) 0.50593(7) 0.64355(6) 0.01803(17) Uani 1 1 d . . . . .
H11 H 0.4213(12) 0.5284(11) 0.6741(9) 0.028(4) Uiso 1 1 d . . . . .
C12 C 0.34451(7) 0.53045(7) 0.56060(6) 0.01567(16) Uani 1 1 d . . . . .
C13 C 0.41073(7) 0.59586(7) 0.51323(6) 0.01543(16) Uani 1 1 d . . . . .
C14 C 0.50334(7) 0.64526(7) 0.53260(6) 0.01744(16) Uani 1 1 d . . . . .
H14 H 0.5447(11) 0.6411(11) 0.5832(10) 0.030(4) Uiso 1 1 d . . . . .
C15 C 0.52291(7) 0.69993(7) 0.46018(6) 0.01829(17) Uani 1 1 d . . . . .
C16 C 0.61341(8) 0.76453(8) 0.44410(7) 0.0240(2) Uani 1 1 d . . . . .
H16A H 0.5942(11) 0.8179(11) 0.4029(9) 0.028(4) Uiso 1 1 d . . . . .
H16B H 0.6625(12) 0.7223(12) 0.4174(10) 0.036(4) Uiso 1 1 d . . . . .
C17 C 0.66254(8) 0.81366(8) 0.52479(8) 0.0264(2) Uani 1 1 d . . . . .
H17 H 0.6728(12) 0.7613(13) 0.5682(10) 0.040(4) Uiso 1 1 d . . . . .
C18 C 0.59458(11) 0.89538(10) 0.55849(9) 0.0349(3) Uani 1 1 d . . . . .
H18A H 0.6249(14) 0.9235(15) 0.6131(12) 0.056(5) Uiso 1 1 d . . . . .
H18B H 0.5266(13) 0.8682(13) 0.5682(11) 0.045(5) Uiso 1 1 d . . . . .
H18C H 0.5873(13) 0.9475(13) 0.5190(11) 0.043(5) Uiso 1 1 d . . . . .
C19 C 0.76589(10) 0.85769(11) 0.50515(12) 0.0414(3) Uani 1 1 d . . . . .
H19A H 0.7575(13) 0.9088(14) 0.4568(11) 0.046(5) Uiso 1 1 d . . . . .
H19B H 0.8125(15) 0.8046(16) 0.4886(12) 0.060(6) Uiso 1 1 d . . . . .
H19C H 0.7949(14) 0.8915(14) 0.5544(12) 0.049(5) Uiso 1 1 d . . . . .
C20 C 0.08279(9) 0.30305(9) 0.22766(8) 0.0274(2) Uani 1 1 d . . . . .
H20A H 0.1469(12) 0.2852(12) 0.2556(10) 0.035(4) Uiso 1 1 d . . . . .
H20B H 0.0926(13) 0.3077(14) 0.1666(12) 0.047(5) Uiso 1 1 d . . . . .
H20C H 0.0333(13) 0.2488(13) 0.2375(10) 0.039(4) Uiso 1 1 d . . . . .
C21 C 0.04521(8) 0.40348(8) 0.26137(6) 0.02029(18) Uani 1 1 d . . . . .
H21 H 0.0959(10) 0.4542(10) 0.2524(9) 0.019(3) Uiso 1 1 d . . . . .
C22 C -0.05400(9) 0.43915(10) 0.21636(7) 0.0267(2) Uani 1 1 d . . . . .
H22A H -0.1084(13) 0.3901(13) 0.2198(11) 0.042(4) Uiso 1 1 d . . . . .
H22B H -0.0430(12) 0.4521(12) 0.1561(11) 0.036(4) Uiso 1 1 d . . . . .
H22C H -0.0717(13) 0.5033(14) 0.2414(11) 0.041(4) Uiso 1 1 d . . . . .
C23 C 0.49475(9) 0.72246(10) 0.25390(7) 0.0284(2) Uani 1 1 d . . . . .
H23A H 0.5552(13) 0.7623(13) 0.2688(11) 0.040(4) Uiso 1 1 d . . . . .
H23B H 0.4660(12) 0.7482(12) 0.1996(11) 0.039(4) Uiso 1 1 d . . . . .
H23C H 0.5116(13) 0.6499(13) 0.2461(11) 0.039(4) Uiso 1 1 d . . . . .
C24 C 0.41443(8) 0.73050(8) 0.31866(7) 0.02224(19) Uani 1 1 d . . . . .
H24 H 0.3556(10) 0.6902(10) 0.2978(8) 0.019(3) Uiso 1 1 d . . . . .
C25 C 0.37875(12) 0.83792(10) 0.33407(10) 0.0373(3) Uani 1 1 d . . . . .
H25A H 0.3269(14) 0.8400(13) 0.3768(11) 0.046(5) Uiso 1 1 d . . . . .
H25B H 0.3470(14) 0.8647(14) 0.2808(12) 0.050(5) Uiso 1 1 d . . . . .
H25C H 0.4337(14) 0.8823(14) 0.3517(11) 0.048(5) Uiso 1 1 d . . . . .

loop_
_atom_site_aniso_label
_atom_site_aniso_U_11
_atom_site_aniso_U_22
_atom_site_aniso_U_33
_atom_site_aniso_U_23
_atom_site_aniso_U_13
_atom_site_aniso_U_12
Ga1 0.01481(5) 0.01516(5) 0.01347(5) 0.00106(3) -0.00074(3) -0.00007(3)
Cl1 0.02158(11) 0.02570(11) 0.01941(10) -0.00377(8) 0.00263(8) 0.00185(8)
Cl2 0.01874(10) 0.02113(10) 0.02063(10) 0.00587(8) -0.00028(8) 0.00343(8)
C1 0.0216(5) 0.0314(6) 0.0359(6) -0.0062(5) 0.0025(4) -0.0087(4)
N1 0.0172(3) 0.0183(4) 0.0157(3) -0.0021(3) -0.0013(3) -0.0027(3)
C2 0.0212(4) 0.0235(5) 0.0240(5) -0.0030(4) 0.0006(4) -0.0074(4)
N2 0.0171(3) 0.0169(3) 0.0158(3) -0.0009(3) -0.0014(3) -0.0027(3)
C3 0.0299(6) 0.0230(5) 0.0636(9) 0.0073(6) -0.0108(6) -0.0046(5)
N3 0.0176(4) 0.0214(4) 0.0145(3) 0.0030(3) -0.0021(3) -0.0051(3)
C4 0.0176(4) 0.0201(4) 0.0227(4) -0.0028(3) -0.0016(3) -0.0033(3)
N4 0.0163(3) 0.0161(3) 0.0173(3) 0.0025(3) 0.0002(3) -0.0021(3)
C5 0.0174(4) 0.0159(4) 0.0196(4) -0.0022(3) 0.0008(3) -0.0016(3)
N5 0.0166(3) 0.0174(4) 0.0194(4) 0.0025(3) 0.0016(3) -0.0020(3)
C6 0.0186(4) 0.0168(4) 0.0181(4) -0.0006(3) 0.0008(3) -0.0026(3)
C7 0.0179(4) 0.0143(4) 0.0159(4) -0.0007(3) -0.0001(3) -0.0012(3)
C8 0.0174(4) 0.0143(4) 0.0168(4) -0.0006(3) 0.0002(3) -0.0017(3)
C9 0.0224(4) 0.0178(4) 0.0165(4) 0.0003(3) 0.0004(3) -0.0043(3)
C10 0.0241(5) 0.0218(4) 0.0153(4) 0.0016(3) -0.0010(3) -0.0027(4)
C11 0.0193(4) 0.0181(4) 0.0162(4) -0.0008(3) -0.0020(3) -0.0012(3)
C12 0.0161(4) 0.0143(4) 0.0164(4) -0.0012(3) -0.0006(3) 0.0000(3)
C13 0.0156(4) 0.0143(4) 0.0163(4) -0.0014(3) -0.0003(3) 0.0007(3)
C14 0.0158(4) 0.0179(4) 0.0185(4) -0.0030(3) -0.0004(3) -0.0007(3)
C15 0.0162(4) 0.0171(4) 0.0217(4) -0.0030(3) 0.0019(3) -0.0008(3)
C16 0.0198(4) 0.0233(5) 0.0294(5) -0.0048(4) 0.0061(4) -0.0059(4)
C17 0.0222(5) 0.0222(5) 0.0340(6) 0.0011(4) -0.0054(4) -0.0063(4)
C18 0.0408(7) 0.0296(6) 0.0348(6) -0.0102(5) 0.0075(5) -0.0089(5)
C19 0.0230(6) 0.0331(6) 0.0676(10) -0.0039(7) -0.0026(6) -0.0103(5)
C20 0.0265(5) 0.0298(5) 0.0260(5) -0.0107(4) 0.0024(4) -0.0012(4)
C21 0.0213(4) 0.0243(5) 0.0152(4) -0.0027(3) -0.0001(3) -0.0025(4)
C22 0.0245(5) 0.0339(6) 0.0212(5) 0.0022(4) -0.0035(4) -0.0016(4)
C23 0.0251(5) 0.0388(6) 0.0215(5) 0.0025(4) 0.0038(4) -0.0048(5)
C24 0.0215(4) 0.0238(5) 0.0214(4) 0.0072(4) 0.0016(3) -0.0005(4)
C25 0.0457(7) 0.0270(6) 0.0402(7) 0.0131(5) 0.0096(6) 0.0116(5)

_geom_special_details            
; 
 All esds (except the esd in the dihedral angle between two l.s. planes) 
 are estimated using the full covariance matrix.  The cell esds are taken 
 into account individually in the estimation of esds in distances, angles 
 and torsion angles; correlations between esds in cell parameters are only 
 used when they are defined by crystal symmetry.  An approximate (isotropic) 
 treatment of cell esds is used for estimating esds involving l.s. planes. 
;

loop_
_geom_bond_atom_site_label_1
_geom_bond_atom_site_label_2
_geom_bond_distance
_geom_bond_site_symmetry_2
_geom_bond_publ_flag
Ga1 N3 1.8992(8) . ?
Ga1 N4 2.1153(8) . ?
Ga1 N2 2.1157(8) . ?
Ga1 Cl1 2.2100(3) . ?
Ga1 Cl2 2.2112(3) . ?
C1 C2 1.5290(15) . ?
C1 H1A 0.987(16) . ?
C1 H1B 0.985(19) . ?
C1 H1C 0.990(17) . ?
N1 N2 1.3595(11) . ?
N1 C5 1.3658(12) . ?
N1 C21 1.4825(12) . ?
C2 C3 1.5251(18) . ?
C2 C4 1.5357(15) . ?
C2 H2 0.962(15) . ?
N2 C7 1.3397(12) . ?
C3 H3A 0.97(2) . ?
C3 H3B 0.956(19) . ?
C3 H3C 1.01(2) . ?
N3 C8 1.3857(12) . ?
N3 C12 1.3908(12) . ?
C4 C5 1.4990(13) . ?
C4 H4A 0.964(14) . ?
C4 H4B 0.969(15) . ?
N4 C13 1.3406(12) . ?
N4 N5 1.3559(11) . ?
C5 C6 1.3874(13) . ?
N5 C15 1.3650(12) . ?
N5 C24 1.4803(13) . ?
C6 C7 1.3957(13) . ?
C6 H6 0.927(14) . ?
C7 C8 1.4634(13) . ?
C8 C9 1.3441(13) . ?
C9 C10 1.5082(14) . ?
C9 H9 0.925(15) . ?
C10 C11 1.5106(14) . ?
C10 H10A 0.974(15) . ?
C10 H10B 0.990(15) . ?
C11 C12 1.3464(13) . ?
C11 H11 0.968(15) . ?
C12 C13 1.4640(13) . ?
C13 C14 1.3998(13) . ?
C14 C15 1.3864(14) . ?
C14 H14 0.938(15) . ?
C15 C16 1.5000(14) . ?
C16 C17 1.5325(15) . ?
C16 H16A 0.981(15) . ?
C16 H16B 0.969(16) . ?
C17 C18 1.5192(18) . ?
C17 C19 1.5286(17) . ?
C17 H17 0.976(17) . ?
C18 H18A 1.00(2) . ?
C18 H18B 0.984(18) . ?
C18 H18C 0.929(18) . ?
C19 H19A 1.018(18) . ?
C19 H19B 0.98(2) . ?
C19 H19C 0.953(19) . ?
C20 C21 1.5241(15) . ?
C20 H20A 0.957(16) . ?
C20 H20B 0.978(18) . ?
C20 H20C 0.988(17) . ?
C21 C22 1.5213(15) . ?
C21 H21 0.963(14) . ?
C22 H22A 0.971(17) . ?
C22 H22B 0.982(16) . ?
C22 H22C 0.970(18) . ?
C23 C24 1.5161(15) . ?
C23 H23A 0.970(17) . ?
C23 H23B 0.973(16) . ?
C23 H23C 0.994(17) . ?
C24 C25 1.5208(17) . ?
C24 H24 0.980(13) . ?
C25 H25A 0.987(18) . ?
C25 H25B 0.978(19) . ?
C25 H25C 0.959(19) . ?

loop_
_geom_angle_atom_site_label_1
_geom_angle_atom_site_label_2
_geom_angle_atom_site_label_3
_geom_angle
_geom_angle_site_symmetry_1
_geom_angle_site_symmetry_3
_geom_angle_publ_flag
N3 Ga1 N4 77.97(3) . . ?
N3 Ga1 N2 78.54(3) . . ?
N4 Ga1 N2 156.47(3) . . ?
N3 Ga1 Cl1 125.81(3) . . ?
N4 Ga1 Cl1 96.09(2) . . ?
N2 Ga1 Cl1 98.65(2) . . ?
N3 Ga1 Cl2 125.39(3) . . ?
N4 Ga1 Cl2 97.75(2) . . ?
N2 Ga1 Cl2 94.74(2) . . ?
Cl1 Ga1 Cl2 108.797(11) . . ?
C2 C1 H1A 110.3(9) . . ?
C2 C1 H1B 110.3(11) . . ?
H1A C1 H1B 109.9(14) . . ?
C2 C1 H1C 111.1(9) . . ?
H1A C1 H1C 108.6(13) . . ?
H1B C1 H1C 106.6(14) . . ?
N2 N1 C5 110.03(8) . . ?
N2 N1 C21 116.79(8) . . ?
C5 N1 C21 132.23(8) . . ?
C3 C2 C1 110.02(10) . . ?
C3 C2 C4 111.30(10) . . ?
C1 C2 C4 109.68(9) . . ?
C3 C2 H2 107.8(9) . . ?
C1 C2 H2 108.2(9) . . ?
C4 C2 H2 109.8(9) . . ?
C7 N2 N1 106.85(8) . . ?
C7 N2 Ga1 112.70(6) . . ?
N1 N2 Ga1 139.63(6) . . ?
C2 C3 H3A 111.3(11) . . ?
C2 C3 H3B 112.9(11) . . ?
H3A C3 H3B 106.9(15) . . ?
C2 C3 H3C 109.3(12) . . ?
H3A C3 H3C 107.4(16) . . ?
H3B C3 H3C 108.9(15) . . ?
C8 N3 C12 117.04(8) . . ?
C8 N3 Ga1 121.28(6) . . ?
C12 N3 Ga1 121.66(6) . . ?
C5 C4 C2 113.29(8) . . ?
C5 C4 H4A 110.6(8) . . ?
C2 C4 H4A 108.9(9) . . ?
C5 C4 H4B 108.0(9) . . ?
C2 C4 H4B 109.0(9) . . ?
H4A C4 H4B 106.8(12) . . ?
C13 N4 N5 107.07(8) . . ?
C13 N4 Ga1 113.25(6) . . ?
N5 N4 Ga1 138.90(6) . . ?
N1 C5 C6 107.30(8) . . ?
N1 C5 C4 124.62(9) . . ?
C6 C5 C4 128.08(9) . . ?
N4 N5 C15 110.11(8) . . ?
N4 N5 C24 116.61(8) . . ?
C15 N5 C24 132.03(8) . . ?
C5 C6 C7 105.53(8) . . ?
C5 C6 H6 127.3(9) . . ?
C7 C6 H6 127.1(9) . . ?
N2 C7 C6 110.27(8) . . ?
N2 C7 C8 115.78(8) . . ?
C6 C7 C8 133.94(9) . . ?
C9 C8 N3 124.03(9) . . ?
C9 C8 C7 124.92(9) . . ?
N3 C8 C7 111.02(8) . . ?
C8 C9 C10 122.19(9) . . ?
C8 C9 H9 118.7(9) . . ?
C10 C9 H9 119.1(9) . . ?
C9 C10 C11 110.77(8) . . ?
C9 C10 H10A 109.6(9) . . ?
C11 C10 H10A 111.3(9) . . ?
C9 C10 H10B 109.9(9) . . ?
C11 C10 H10B 109.4(9) . . ?
H10A C10 H10B 105.7(12) . . ?
C12 C11 C10 122.05(9) . . ?
C12 C11 H11 118.3(9) . . ?
C10 C11 H11 119.6(9) . . ?
C11 C12 N3 123.86(9) . . ?
C11 C12 C13 125.44(9) . . ?
N3 C12 C13 110.65(8) . . ?
N4 C13 C14 109.95(8) . . ?
N4 C13 C12 115.34(8) . . ?
C14 C13 C12 134.67(9) . . ?
C15 C14 C13 105.56(8) . . ?
C15 C14 H14 126.9(9) . . ?
C13 C14 H14 127.5(9) . . ?
N5 C15 C14 107.31(8) . . ?
N5 C15 C16 123.92(9) . . ?
C14 C15 C16 128.71(9) . . ?
C15 C16 C17 113.64(9) . . ?
C15 C16 H16A 110.3(9) . . ?
C17 C16 H16A 108.6(9) . . ?
C15 C16 H16B 107.6(10) . . ?
C17 C16 H16B 110.2(9) . . ?
H16A C16 H16B 106.2(13) . . ?
C18 C17 C19 110.47(10) . . ?
C18 C17 C16 111.29(10) . . ?
C19 C17 C16 109.25(11) . . ?
C18 C17 H17 108.7(10) . . ?
C19 C17 H17 109.0(10) . . ?
C16 C17 H17 108.1(10) . . ?
C17 C18 H18A 110.7(11) . . ?
C17 C18 H18B 110.8(10) . . ?
H18A C18 H18B 108.7(15) . . ?
C17 C18 H18C 109.5(11) . . ?
H18A C18 H18C 108.6(15) . . ?
H18B C18 H18C 108.5(15) . . ?
C17 C19 H19A 110.3(10) . . ?
C17 C19 H19B 111.1(12) . . ?
H19A C19 H19B 108.7(15) . . ?
C17 C19 H19C 109.4(11) . . ?
H19A C19 H19C 108.3(15) . . ?
H19B C19 H19C 109.1(15) . . ?
C21 C20 H20A 110.6(10) . . ?
C21 C20 H20B 110.6(11) . . ?
H20A C20 H20B 107.4(14) . . ?
C21 C20 H20C 110.4(10) . . ?
H20A C20 H20C 108.6(13) . . ?
H20B C20 H20C 109.2(14) . . ?
N1 C21 C22 112.73(8) . . ?
N1 C21 C20 109.97(9) . . ?
C22 C21 C20 113.34(9) . . ?
N1 C21 H21 104.7(8) . . ?
C22 C21 H21 107.4(8) . . ?
C20 C21 H21 108.3(8) . . ?
C21 C22 H22A 112.5(10) . . ?
C21 C22 H22B 109.3(9) . . ?
H22A C22 H22B 108.8(13) . . ?
C21 C22 H22C 107.6(10) . . ?
H22A C22 H22C 111.5(14) . . ?
H22B C22 H22C 107.0(13) . . ?
C24 C23 H23A 113.3(10) . . ?
C24 C23 H23B 108.4(10) . . ?
H23A C23 H23B 106.9(13) . . ?
C24 C23 H23C 108.7(10) . . ?
H23A C23 H23C 111.6(14) . . ?
H23B C23 H23C 107.8(14) . . ?
N5 C24 C23 113.05(9) . . ?
N5 C24 C25 110.03(10) . . ?
C23 C24 C25 114.05(10) . . ?
N5 C24 H24 102.7(8) . . ?
C23 C24 H24 107.8(8) . . ?
C25 C24 H24 108.5(8) . . ?
C24 C25 H25A 111.6(10) . . ?
C24 C25 H25B 108.8(11) . . ?
H25A C25 H25B 107.2(15) . . ?
C24 C25 H25C 112.5(11) . . ?
H25A C25 H25C 109.0(15) . . ?
H25B C25 H25C 107.5(15) . . ?

loop_
_geom_torsion_atom_site_label_1
_geom_torsion_atom_site_label_2
_geom_torsion_atom_site_label_3
_geom_torsion_atom_site_label_4
_geom_torsion
_geom_torsion_site_symmetry_1
_geom_torsion_site_symmetry_2
_geom_torsion_site_symmetry_3
_geom_torsion_site_symmetry_4
_geom_torsion_publ_flag
C5 N1 N2 C7 -1.36(10) . . . . ?
C21 N1 N2 C7 -171.54(8) . . . . ?
C5 N1 N2 Ga1 -169.56(8) . . . . ?
C21 N1 N2 Ga1 20.26(14) . . . . ?
N4 Ga1 N3 C8 173.76(8) . . . . ?
N2 Ga1 N3 C8 -4.93(7) . . . . ?
Cl1 Ga1 N3 C8 -97.40(8) . . . . ?
Cl2 Ga1 N3 C8 82.74(8) . . . . ?
N4 Ga1 N3 C12 -8.09(7) . . . . ?
N2 Ga1 N3 C12 173.22(8) . . . . ?
Cl1 Ga1 N3 C12 80.76(8) . . . . ?
Cl2 Ga1 N3 C12 -99.11(7) . . . . ?
C3 C2 C4 C5 -67.83(12) . . . . ?
C1 C2 C4 C5 170.18(9) . . . . ?
N2 N1 C5 C6 1.54(11) . . . . ?
C21 N1 C5 C6 169.67(10) . . . . ?
N2 N1 C5 C4 -179.61(9) . . . . ?
C21 N1 C5 C4 -11.47(16) . . . . ?
C2 C4 C5 N1 156.55(9) . . . . ?
C2 C4 C5 C6 -24.84(14) . . . . ?
C13 N4 N5 C15 -0.94(10) . . . . ?
Ga1 N4 N5 C15 -169.50(8) . . . . ?
C13 N4 N5 C24 -169.68(8) . . . . ?
Ga1 N4 N5 C24 21.76(14) . . . . ?
N1 C5 C6 C7 -1.08(11) . . . . ?
C4 C5 C6 C7 -179.88(9) . . . . ?
N1 N2 C7 C6 0.66(11) . . . . ?
Ga1 N2 C7 C6 172.40(6) . . . . ?
N1 N2 C7 C8 179.55(8) . . . . ?
Ga1 N2 C7 C8 -8.71(10) . . . . ?
C5 C6 C7 N2 0.27(11) . . . . ?
C5 C6 C7 C8 -178.34(10) . . . . ?
C12 N3 C8 C9 1.64(14) . . . . ?
Ga1 N3 C8 C9 179.87(8) . . . . ?
C12 N3 C8 C7 -176.47(8) . . . . ?
Ga1 N3 C8 C7 1.77(11) . . . . ?
N2 C7 C8 C9 -173.04(9) . . . . ?
C6 C7 C8 C9 5.51(18) . . . . ?
N2 C7 C8 N3 5.04(12) . . . . ?
C6 C7 C8 N3 -176.40(10) . . . . ?
N3 C8 C9 C10 -2.29(16) . . . . ?
C7 C8 C9 C10 175.55(9) . . . . ?
C8 C9 C10 C11 0.60(14) . . . . ?
C9 C10 C11 C12 1.67(14) . . . . ?
C10 C11 C12 N3 -2.46(15) . . . . ?
C10 C11 C12 C13 174.58(9) . . . . ?
C8 N3 C12 C11 0.80(14) . . . . ?
Ga1 N3 C12 C11 -177.43(8) . . . . ?
C8 N3 C12 C13 -176.62(8) . . . . ?
Ga1 N3 C12 C13 5.15(11) . . . . ?
N5 N4 C13 C14 0.32(10) . . . . ?
Ga1 N4 C13 C14 172.16(6) . . . . ?
N5 N4 C13 C12 178.25(8) . . . . ?
Ga1 N4 C13 C12 -9.91(10) . . . . ?
C11 C12 C13 N4 -173.49(9) . . . . ?
N3 C12 C13 N4 3.88(11) . . . . ?
C11 C12 C13 C14 3.77(17) . . . . ?
N3 C12 C13 C14 -178.86(10) . . . . ?
N4 C13 C14 C15 0.39(11) . . . . ?
C12 C13 C14 C15 -176.97(10) . . . . ?
N4 N5 C15 C14 1.19(11) . . . . ?
C24 N5 C15 C14 167.60(10) . . . . ?
N4 N5 C15 C16 178.44(9) . . . . ?
C24 N5 C15 C16 -15.16(16) . . . . ?
C13 C14 C15 N5 -0.94(10) . . . . ?
C13 C14 C15 C16 -178.02(10) . . . . ?
N5 C15 C16 C17 153.36(10) . . . . ?
C14 C15 C16 C17 -30.01(15) . . . . ?
C15 C16 C17 C18 -70.16(13) . . . . ?
C15 C16 C17 C19 167.59(10) . . . . ?
N2 N1 C21 C22 -136.66(9) . . . . ?
C5 N1 C21 C22 55.84(14) . . . . ?
N2 N1 C21 C20 95.80(10) . . . . ?
C5 N1 C21 C20 -71.70(13) . . . . ?
N4 N5 C24 C23 -131.74(10) . . . . ?
C15 N5 C24 C23 62.55(14) . . . . ?
N4 N5 C24 C25 99.48(11) . . . . ?
C15 N5 C24 C25 -66.23(14) . . . . ?

loop_
_geom_hbond_atom_site_label_D
_geom_hbond_atom_site_label_H
_geom_hbond_atom_site_label_A
_geom_hbond_distance_DH
_geom_hbond_distance_HA
_geom_hbond_distance_DA
_geom_hbond_angle_DHA
_geom_hbond_site_symmetry_A
_geom_hbond_publ_flag
C4 H4A Cl2 0.964(14) 2.853(14) 3.7823(11) 162.2(11) 2_545 yes
C6 H6 Cl2 0.927(14) 2.831(14) 3.6828(10) 153.2(11) 3_566 yes
C14 H14 Cl1 0.938(15) 2.880(15) 3.7607(10) 156.9(12) 3_666 yes
C20 H20C Cl2 0.988(17) 2.915(17) 3.7441(12) 142.1(12) 2_545 yes
C21 H21 Cl1 0.963(14) 2.980(14) 3.6841(11) 131.0(10) . yes
C24 H24 Cl2 0.980(13) 2.776(13) 3.5755(11) 139.2(10) . yes

_refine_diff_density_max         0.421
_refine_diff_density_min         -0.249
_refine_diff_density_rms         0.045

_shelx_res_file                  
; 
TITL LP77Fmi in P2(1)/c  F1 ALL DATA MERGE-I 28DEC2021 
    LP77FMI.res 
    created by SHELXL-2018/3 at 17:36:04 on 28-Dec-2021 
CELL 0.71073  13.1613  13.2286  15.7223  90.000  93.540  90.000 
ZERR    4.00   0.0011   0.0011   0.0013   0.000   0.002   0.000 
LATT 1 
SYMM -X, 1/2+Y, 1/2-Z 
SFAC C  H  Cl Ga N 
UNIT 100  152  8  4  20 
L.S. 9 
ACTA 
SHEL 999 0.70 
BOND $H 
FMAP 2 
PLAN 20 
SIZE 0.134 0.251 0.612 
CONF 
WPDB -2 
HTAB 
EQIV $1 -x, y-1/2, -z+1/2 
HTAB C4 Cl2_$1 
EQIV $2 -x, -y+1, -z+1 
HTAB C6 Cl2_$2 
EQIV $3 -x+1, -y+1, -z+1 
HTAB C14 Cl1_$3 
HTAB C20 Cl2_$1 
HTAB C21 Cl1 
HTAB C24 Cl2 
TEMP -173. 
REM 1SIGMA EXTI    0.000231 
WGHT    0.022600    1.189600 
FVAR       0.11415 
GA1   4    0.246965    0.532683    0.391278    11.00000    0.01481    0.01516 = 
         0.01347    0.00106   -0.00074   -0.00007 
CL1   3    0.320870    0.452473    0.288368    11.00000    0.02158    0.02570 = 
         0.01941   -0.00377    0.00263    0.00185 
CL2   3    0.154573    0.658149    0.334772    11.00000    0.01874    0.02113 = 
         0.02063    0.00587   -0.00028    0.00343 
C1    1   -0.263581    0.180832    0.406152    11.00000    0.02162    0.03145 = 
         0.03592   -0.00616    0.00250   -0.00873 
REM AFIX 137 
H1A   2   -0.264875    0.151072    0.348498    11.00000    0.03696 
H1B   2   -0.310963    0.238453    0.406622    11.00000    0.05055 
H1C   2   -0.288775    0.129799    0.445804    11.00000    0.03798 
REM AFIX   0 
N1    5    0.040048    0.398293    0.355200    11.00000    0.01715    0.01829 = 
         0.01566   -0.00211   -0.00130   -0.00266 
C2    1   -0.155713    0.214920    0.434376    11.00000    0.02121    0.02353 = 
         0.02395   -0.00296    0.00062   -0.00741 
REM AFIX  13 
H2    2   -0.156477    0.240466    0.491644    11.00000    0.03051 
REM AFIX   0 
N2    5    0.121583    0.434657    0.403010    11.00000    0.01711    0.01690 = 
         0.01579   -0.00094   -0.00136   -0.00268 
C3    1   -0.083211    0.124921    0.435600    11.00000    0.02991    0.02304 = 
         0.06364    0.00726   -0.01079   -0.00456 
REM AFIX 137 
H3A   2   -0.102256    0.074117    0.476030    11.00000    0.05427 
H3B   2   -0.014181    0.143197    0.450885    11.00000    0.04924 
H3C   2   -0.086543    0.092361    0.377580    11.00000    0.06173 
REM AFIX   0 
N3    5    0.260439    0.499870    0.509033    11.00000    0.01757    0.02141 = 
         0.01453    0.00297   -0.00211   -0.00513 
C4    1   -0.121532    0.298526    0.374689    11.00000    0.01762    0.02010 = 
         0.02270   -0.00280   -0.00161   -0.00335 
REM AFIX  23 
H4A   2   -0.115247    0.270381    0.318704    11.00000    0.02487 
H4B   2   -0.174045    0.349834    0.369087    11.00000    0.02822 
REM AFIX   0 
N4    5    0.376053    0.618410    0.433525    11.00000    0.01630    0.01607 = 
         0.01732    0.00253    0.00022   -0.00210 
C5    1   -0.024196    0.348762    0.405992    11.00000    0.01740    0.01592 = 
         0.01955   -0.00218    0.00082   -0.00164 
N5    5    0.445081    0.681245    0.400820    11.00000    0.01659    0.01739 = 
         0.01936    0.00252    0.00160   -0.00205 
C6    1    0.016893    0.356287    0.489162    11.00000    0.01863    0.01678 = 
         0.01807   -0.00056    0.00079   -0.00259 
REM AFIX  43 
H6    2   -0.011438    0.333414    0.538177    11.00000    0.02157 
REM AFIX   0 
C7    1    0.107579    0.410030    0.484108    11.00000    0.01786    0.01427 = 
         0.01586   -0.00073   -0.00010   -0.00121 
C8    1    0.188054    0.441813    0.546810    11.00000    0.01736    0.01430 = 
         0.01680   -0.00064    0.00017   -0.00175 
C9    1    0.193458    0.415972    0.629646    11.00000    0.02243    0.01777 = 
         0.01647    0.00030    0.00039   -0.00430 
REM AFIX  43 
H9    2    0.140901    0.378637    0.650282    11.00000    0.02979 
REM AFIX   0 
C10   1    0.282491    0.445248    0.689581    11.00000    0.02409    0.02178 = 
         0.01530    0.00160   -0.00097   -0.00274 
REM AFIX  23 
H10A  2    0.313147    0.384693    0.715357    11.00000    0.02821 
H10B  2    0.258409    0.485566    0.737404    11.00000    0.02886 
REM AFIX   0 
C11   1    0.359350    0.505930    0.643551    11.00000    0.01934    0.01815 = 
         0.01622   -0.00077   -0.00203   -0.00122 
REM AFIX  43 
H11   2    0.421338    0.528374    0.674105    11.00000    0.02784 
REM AFIX   0 
C12   1    0.344506    0.530453    0.560600    11.00000    0.01607    0.01434 = 
         0.01640   -0.00123   -0.00063    0.00002 
C13   1    0.410734    0.595858    0.513233    11.00000    0.01557    0.01429 = 
         0.01628   -0.00137   -0.00032    0.00070 
C14   1    0.503339    0.645256    0.532605    11.00000    0.01577    0.01789 = 
         0.01846   -0.00300   -0.00044   -0.00073 
REM AFIX  43 
H14   2    0.544670    0.641062    0.583243    11.00000    0.03025 
REM AFIX   0 
C15   1    0.522908    0.699927    0.460182    11.00000    0.01621    0.01707 = 
         0.02168   -0.00296    0.00192   -0.00080 
C16   1    0.613408    0.764528    0.444099    11.00000    0.01983    0.02333 = 
         0.02942   -0.00481    0.00608   -0.00587 
REM AFIX  23 
H16A  2    0.594220    0.817947    0.402865    11.00000    0.02820 
H16B  2    0.662507    0.722299    0.417362    11.00000    0.03642 
REM AFIX   0 
C17   1    0.662540    0.813660    0.524786    11.00000    0.02224    0.02217 = 
         0.03400    0.00110   -0.00540   -0.00625 
REM AFIX  13 
H17   2    0.672820    0.761342    0.568202    11.00000    0.03998 
REM AFIX   0 
C18   1    0.594581    0.895377    0.558487    11.00000    0.04078    0.02965 = 
         0.03479   -0.01021    0.00747   -0.00892 
REM AFIX 137 
H18A  2    0.624875    0.923492    0.613104    11.00000    0.05584 
H18B  2    0.526648    0.868241    0.568226    11.00000    0.04453 
H18C  2    0.587288    0.947516    0.518971    11.00000    0.04289 
REM AFIX   0 
C19   1    0.765890    0.857685    0.505146    11.00000    0.02297    0.03307 = 
         0.06759   -0.00391   -0.00255   -0.01031 
REM AFIX 137 
H19A  2    0.757476    0.908785    0.456834    11.00000    0.04608 
H19B  2    0.812527    0.804551    0.488629    11.00000    0.05962 
H19C  2    0.794889    0.891536    0.554363    11.00000    0.04856 
REM AFIX   0 
C20   1    0.082790    0.303052    0.227656    11.00000    0.02647    0.02984 = 
         0.02604   -0.01070    0.00244   -0.00120 
REM AFIX 137 
H20A  2    0.146938    0.285185    0.255622    11.00000    0.03495 
H20B  2    0.092629    0.307741    0.166649    11.00000    0.04701 
H20C  2    0.033335    0.248775    0.237534    11.00000    0.03916 
REM AFIX   0 
C21   1    0.045214    0.403478    0.261372    11.00000    0.02129    0.02428 = 
         0.01516   -0.00273   -0.00015   -0.00251 
REM AFIX  13 
H21   2    0.095927    0.454198    0.252361    11.00000    0.01921 
REM AFIX   0 
C22   1   -0.053998    0.439147    0.216364    11.00000    0.02454    0.03390 = 
         0.02115    0.00215   -0.00348   -0.00163 
REM AFIX 137 
H22A  2   -0.108418    0.390068    0.219761    11.00000    0.04185 
H22B  2   -0.043026    0.452119    0.156145    11.00000    0.03565 
H22C  2   -0.071690    0.503321    0.241429    11.00000    0.04133 
REM AFIX   0 
C23   1    0.494749    0.722460    0.253896    11.00000    0.02507    0.03885 = 
         0.02151    0.00254    0.00377   -0.00479 
REM AFIX 137 
H23A  2    0.555184    0.762265    0.268757    11.00000    0.04010 
H23B  2    0.466016    0.748154    0.199604    11.00000    0.03859 
H23C  2    0.511557    0.649931    0.246060    11.00000    0.03928 
REM AFIX   0 
C24   1    0.414432    0.730495    0.318660    11.00000    0.02150    0.02381 = 
         0.02144    0.00725    0.00155   -0.00047 
REM AFIX  13 
H24   2    0.355609    0.690153    0.297809    11.00000    0.01937 
REM AFIX   0 
C25   1    0.378745    0.837919    0.334065    11.00000    0.04570    0.02695 = 
         0.04025    0.01313    0.00965    0.01155 
REM AFIX 137 
H25A  2    0.326902    0.840035    0.376813    11.00000    0.04575 
H25B  2    0.346968    0.864692    0.280846    11.00000    0.05015 
H25C  2    0.433662    0.882282    0.351691    11.00000    0.04786 
REM AFIX   0 
HKLF 4 
  
  
  
  
REM  LP77Fmi in P2(1)/c  F1 ALL DATA MERGE-I 28DEC2021 
REM wR2 = 0.0538, GooF = S = 1.057, Restrained GooF = 1.057 for all data 
REM R1 = 0.0203 for 7871 Fo > 4sig(Fo) and 0.0219 for all 8344 data 
REM 450 parameters refined using 0 restraints 
  
END 
  
WGHT      0.0226      1.1896 
  
REM Instructions for potential hydrogen bonds 
HTAB C4 Cl2_$1 
HTAB C6 Cl2_$2 
HTAB C14 Cl1_$3 
HTAB C20 Cl2_$1 
HTAB C21 Cl1 
HTAB C24 Cl2 
  
REM Highest difference peak  0.421,  deepest hole -0.249,  1-sigma level  0.045 
Q1    1   0.3802  0.5604  0.5391  11.00000  0.05    0.42 
Q2    1   0.0626  0.3858  0.4889  11.00000  0.05    0.41 
Q3    1   0.5124  0.6730  0.4996  11.00000  0.05    0.41 
Q4    1   0.4581  0.6186  0.5250  11.00000  0.05    0.40 
Q5    1   0.0000  0.3494  0.4473  11.00000  0.05    0.40 
Q6    1   0.3469  0.5259  0.6049  11.00000  0.05    0.39 
Q7    1   0.1867  0.4401  0.5897  11.00000  0.05    0.38 
Q8    1   0.1191  0.4227  0.4451  11.00000  0.05    0.36 
Q9    1  -0.1377  0.2643  0.4053  11.00000  0.05    0.35 
Q10   1   0.6356  0.7849  0.4842  11.00000  0.05    0.35 
Q11   1   0.1473  0.4223  0.5167  11.00000  0.05    0.35 
Q12   1   0.0024  0.3764  0.3782  11.00000  0.05    0.34 
Q13   1   0.3200  0.4741  0.6636  11.00000  0.05    0.34 
Q14   1  -0.0723  0.3262  0.3896  11.00000  0.05    0.34 
Q15   1   0.4813  0.7019  0.4298  11.00000  0.05    0.33 
Q16   1   0.4567  0.7273  0.2913  11.00000  0.05    0.32 
Q17   1   0.2373  0.4308  0.6547  11.00000  0.05    0.30 
Q18   1  -0.0037  0.4194  0.2405  11.00000  0.05    0.30 
Q19   1   0.3962  0.6048  0.4742  11.00000  0.05    0.30 
Q20   1   0.2236  0.4720  0.5281  11.00000  0.05    0.30 
;
_shelx_res_checksum              27583

_exptl_crystal_recrystallization_method 
'Re-crystallisation from solvent: Acetonitrile'
_chemical_properties_physical    
Air-sensitive,Moisture-sensitive,Oxygen-sensitive
